# Supplementary material for: G-Anchor: a novel approach for whole-genome comparative mapping utilizing evolutionary conserved DNA sequences
Source: Gigascience. 2018 Apr 3;7(5):giy017. doi: 10.1093/gigascience/giy017 (PMC5961299; doi:10.1093/gigascience/giy017)
Supplement: Additional Files [file giy017_supp.zip]

Archive with 6 entries (6 files):
- Cow+Yak.xls
- Cow-Yak.xls
- Hum+Mam-250.xls
- Hum+Mam.xls
- Hum+Rum.xls
- Supp_material.docx
