# Supplementary material for: G-Anchor: a novel approach for whole-genome comparative mapping utilizing evolutionary conserved DNA sequences
Source: Gigascience. 2018 Apr 3;7(5):giy017. doi: 10.1093/gigascience/giy017 (PMC5961299; doi:10.1093/gigascience/giy017)
Supplement: Additional Files [file giy017_supp.zip › Cow+Yak.xls]

## Sheet: Sheet1
ID	Scaffold	Scaffold_length	LZ-NETS_ID	LZ_NETS-Chromosome	LZ_NETS_score	GA_ID	GA-Chromosome-1	scaffold	HCEs-1	GA-Chromosome-2	HCEs-2	GA-Chromosome-3	HCEs-3	GA-Chromosome-4	HCEs-4	GA-Chromosome-5	HCEs-5	GA-Chromosome-6	HCEs-6	Inconsistencies
1	scaffold2090	154487	1	chr1	59896
2	scaffold5194	16319	2	chr1	15810
3	scaffold907	84072	3	chr1	3390060	1	chr1	scaffold907	1
4	scaffold1443	341155	4	chr1	29788132	2	chr1	scaffold1443	18
5	scaffold526	2936080	5	chr1	222833449	3	chr1	scaffold526	194
6	scaffold4339	482025	6	chr1	41643100	4	chr1	scaffold4339	29
7	scaffold2747	374817	7	chr1	26059608	5	chr1	scaffold2747	7
8	scaffold4960	24378	8	chr1	85017
9	scaffold4258	31799	9	chr1	2371354
10	scaffold3509	280803	10	chr1	22444110	6	chr1	scaffold3509	4
11	scaffold5770	65957	11	chr1	2097805	7	chr1	scaffold5770	2
12	scaffold2075	66370	12	chr1	5339798
13	scaffold1204	588476	13	chr1	48916125	8	chr1	scaffold1204	20
14	scaffold7847	13853	14	chr1	1171360
15	scaffold7617	13018	15	chr1	1021478	9	chr1	scaffold7617	1
16	scaffold3577	386071	16	chr1	32240858	10	chr1	scaffold3577	24
17	scaffold2383	1923954	17	chr1	164616613	11	chr1	scaffold2383	132
18	scaffold90	869996	18	chr1	144711	12	chr1	scaffold90	1	chr20	1
19	scaffold2550	1072877	19	chr1	87529897	13	chr1	scaffold2550	58	chr24	3
20	scaffold5828	25726	20	chr1	2268030	14	chr1	scaffold5828	8
21	scaffold3971	133942	21	chr1	11318653	15	chr1	scaffold3971	17
22	scaffold3514	68349	22	chr1	4651370	16	chr1	scaffold3514	5
23	scaffold3361	47004	23	chr1	3487189	17	chr1	scaffold3361	3
24	scaffold2692	652150	24	chr1	49259574	18	chr1	scaffold2692	201
25	scaffold749	208890	25	chr1	17269450	19	chr1	scaffold749	22
26	scaffold1427	123966	26	chr1	11001018	20	chr1	scaffold1427	8
27	scaffold1172	250911	27	chr1	21127961	21	chr1	scaffold1172	24
28	scaffold1606	335243	28	chr1	23571820	22	chr1	scaffold1606	21
29	scaffold1082	679187	29	chr1	53569156	23	chr1	scaffold1082	41
30	scaffold4068	115463	30	chr1	9820025	24	chr1	scaffold4068	7
31	scaffold6776	16442	31	chr1	1398910	25	chr1	scaffold6776	1
32	scaffold1896	498697	32	chr1	41165983	26	chr1	scaffold1896	8
33	scaffold2091	527824	33	chr1	42313810	27	chr1	scaffold2091	3
34	scaffold420	1723982	34	chr1	122108157	28	chr1	scaffold420	22
35	scaffold3733	51121	35	chr1	3909578
36	scaffold1555	701044	36	chr1	55199907	29	chr1	scaffold1555	9
37	scaffold658	2273433	37	chr1	151893196	30	chr1	scaffold658	64	chr5	8	chr9	3
38	scaffold7053	12507	38	chr1	831871
39	scaffold1620	585729	39	chr1	42998600	31	chr1	scaffold1620	18
40	scaffold1390	980233	40	chr1	70054644	32	chr1	scaffold1390	43
41	scaffold931	2700304	41	chr1	226826096	33	chr1	scaffold931	235
42	scaffold1791	635708	42	chr1	55428865	34	chr1	scaffold1791	103
43	scaffold1777	250129	43	chr1	20532533	35	chr1	scaffold1777	30
44	scaffold1981	281045	44	chr1	18387192	36	chr1	scaffold1981	29
45	scaffold13405	24231	45	chr1	2230518	37	chr1	scaffold13405	3
46	scaffold2876	998990	46	chr1	85822580	38	chr1	scaffold2876	89
47	scaffold4693	67486	47	chr1	7780402	39	chr1	scaffold4693	4
48	scaffold2066	277650	48	chr1	27070059	40	chr1	scaffold2066	37
49	scaffold1685	775026	49	chr1	64948410	41	chr1	scaffold1685	105	chr10	11
50	scaffold1376	2206927	50	chr1	185176748	42	chr1	scaffold1376	257
51	scaffold2781	340842	51	chr1	29350157	43	chr1	scaffold2781	26
52	scaffold718	644877	52	chr1	53337407	44	chr1	scaffold718	42
53	scaffold670	1449608	53	chr1	115775484	45	chr1	scaffold670	120
54	scaffold3318	356436	54	chr1	28642228	46	chr1	scaffold3318	11
55	scaffold278	53239	55	chr1	4786055	47	chr1	scaffold278	5
56	scaffold2783	221088	56	chr1	13191371	48	chr1	scaffold2783	11
57	scaffold2399	144786	57	chr1	11763405	49	chr1	scaffold2399	11
58	scaffold1695	470048	58	chr1	38837199	50	chr1	scaffold1695	76
59	scaffold2661	626970	59	chr1	53580626	51	chr1	scaffold2661	97
60	scaffold2762	100038	60	chr1	8214006	52	chr1	scaffold2762	10
61	scaffold1264	568195	61	chr1	224492
62	scaffold948	1021648	62	chr1	38864189	53	chr1	scaffold948	30	chr10	21
63	scaffold2549	393271	63	chr1	28674414	54	chr1	scaffold2549	14
64	scaffold1485	112651	64	chr1	9035507	55	chr1	scaffold1485	4
65	scaffold766	1087661	65	chr1	77406923	56	chr1	scaffold766	26
66	scaffold575	1031876	66	chr1	86225279	57	chr1	scaffold575	94	chr6	2
67	scaffold710	2096021	67	chr1	171141513	58	chr1	scaffold710	202
68	scaffold2652	677302	68	chr1	55836689	59	chr1	scaffold2652	86	chr8	5
69	scaffold507	2315449	69	chr1	178066210	60	chr1	scaffold507	273
70	scaffold2067	799319	70	chr1	65584092	61	chr1	scaffold2067	45
71	scaffold263	689290	71	chr1	50191633	62	chr1	scaffold263	34
72	scaffold2669	680811	72	chr1	58448788	63	chr1	scaffold2669	170
73	scaffold2047	307131	73	chr1	24311604	64	chr1	scaffold2047	23
74	scaffold4488	118831	74	chr1	8268477	65	chr1	scaffold4488	1
75	scaffold857	1920714	75	chr1	162571707	66	chr1	scaffold857	447
76	scaffold287	1818929	76	chr1	138824222	67	chr1	scaffold287	382	chr5	3	chr3	2
77	scaffold1215	196725	77	chr1	16071234	68	chr1	scaffold1215	23
78	scaffold2951	91840	78	chr1	7655484	69	chr1	scaffold2951	16
79	scaffold3244	430325	79	chr1	35563313	70	chr1	scaffold3244	66
80	scaffold2769	438311	80	chr1	33144716	71	chr1	scaffold2769	46
81	scaffold1801	700601	81	chr1	56249308	72	chr1	scaffold1801	51
82	scaffold1544	302090	82	chr1	23762932	73	chr1	scaffold1544	10
83	scaffold426	2894977	83	chr1	176138206	74	chr1	scaffold426	372	chr15	3	chr5	2
84	scaffold7174	38509	84	chr1	1194770	75	chr1	scaffold7174	8
85	scaffold2995	1590077	85	chr1	128234579	76	chr1	scaffold2995	414	chr9	17
86	scaffold605	1106582	86	chr1	82436416	77	chr1	scaffold605	143
87	scaffold3108	265711	87	chr1	14948925	78	chr1	scaffold3108	8
88	scaffold1483	548215	88	chr1	44762068	79	chr1	scaffold1483	73
89	scaffold2079	1038715	89	chr1	80186243	80	chr1	scaffold2079	203
90	scaffold4013	226442	90	chr1	18962092	81	chr1	scaffold4013	41
91	scaffold1513	765068	91	chr1	66654563	82	chr1	scaffold1513	149
92	scaffold1656	1247885	92	chr1	89297128	83	chr1	scaffold1656	287	chr2	2
93	scaffold2156	1242323	93	chr1	107612410	84	chr1	scaffold2156	416
94	scaffold317	1759903	94	chr1	145472004	85	chr1	scaffold317	510
95	scaffold239	2218491	95	chr1	159617502	86	chr1	scaffold239	519	chr9	47	chr27	2
96	scaffold446	533780	96	chr1	39150527	87	chr1	scaffold446	105
97	scaffold2006	1287102	97	chr1	104080485	88	chr1	scaffold2006	381	chr19	3
98	scaffold4691	447569	98	chr1	38390887	89	chr1	scaffold4691	136
99	scaffold836	664809	99	chr1	55692710	90	chr1	scaffold836	183
100	scaffold539	3023483	100	chr1	246521380	91	chr1	scaffold539	818	chr10	27
101	scaffold3731	295783	101	chr1	24637218	92	chr1	scaffold3731	64
102	scaffold2289	61398	102	chr1	2324219	93	chr1	scaffold2289	5	chr27	4
103	scaffold1882	678676	103	chr1	49422782	94	chr1	scaffold1882	199	chr2	12
104	scaffold4536	70245	104	chr1	6391564	95	chr1	scaffold4536	27
105	scaffold964	1918708	105	chr1	143175714	96	chr1	scaffold964	491
106	scaffold2623	382741	106	chr1	33411273	97	chr1	scaffold2623	97
107	scaffold1688	1490124	107	chr1	119297231	98	chr1	scaffold1688	433
108	scaffold1608	1360096	108	chr1	115416087	99	chr1	scaffold1608	306	chr28	7	chr27	2
109	scaffold1358	574047	109	chr1	43872550	100	chr1	scaffold1358	110
110	scaffold945	1541660	110	chr1	130435383	101	chr1	scaffold945	314
111	scaffold5792	64484	111	chr1	5562109	102	chr1	scaffold5792	13
112	scaffold1140	2433960	112	chr1	211842535	103	chr1	scaffold1140	693	chr2	2
113	scaffold2408	941619	113	chr1	78757374	104	chr1	scaffold2408	466
114	scaffold1458	25812	114	chr1	2319051	105	chr1	scaffold1458	2
115	scaffold3578	1091651	115	chr1	91655373	106	chr1	scaffold3578	299
116	scaffold1697	907746	116	chr1	78601598	107	chr1	scaffold1697	323
117	scaffold2992	990272	117	chr1	79843875	108	chr1	scaffold2992	523
118	scaffold374	5401895	118	chr1	410512712	109	chr1	scaffold374	2465
119	scaffold2570	1194349	119	chr1	104336755	110	chr1	scaffold2570	574
120	scaffold2961	805431	120	chr1	5710
121	scaffold2243	773610	121	chr1	59391069	111	chr1	scaffold2243	256
122	scaffold2241	663849	122	chr1	53789101	112	chr1	scaffold2241	184
123	scaffold1253	251475	123	chr1	21648914	113	chr1	scaffold1253	64
124	scaffold223	3299195	124	chr1	262839772	114	chr1	scaffold223	1364
125	scaffold5255	52598	125	chr1	4646020	115	chr1	scaffold5255	30
126	scaffold2058	983535	126	chr1	87350592	116	chr1	scaffold2058	529
127	scaffold475	801847	127	chr1	69989216	117	chr1	scaffold475	373
128	scaffold4607	27845	128	chr1	1405903	118	chr1	scaffold4607	4
129	scaffold2474	2220720	129	chr1	189175950	119	chr1	scaffold2474	1056
130	scaffold988	409185	130	chr1	60132	120	chr1	scaffold988	1
131	scaffold1978	1389729	131	chr1	116786080	121	chr1	scaffold1978	446	chr5	4
132	scaffold3933	283235	132	chr1	23719027	122	chr1	scaffold3933	50
133	scaffold733	1267036	133	chr1	104067520	123	chr1	scaffold733	260
134	scaffold166	1757443	134	chr1	62527032	124	chr1	scaffold166	120
135	scaffold283	616166	135	chr1	23227848	125	chr1	scaffold283	39
136	scaffold5789	91597	136	chr1	7676275	126	chr1	scaffold5789	17
137	scaffold6039	13898	137	chr1	28570
138	scaffold1097	300679	138	chr1	430837
139	scaffold108	1676764	139	chr1	124136923	127	chr1	scaffold108	487	chr2	12	chr21	5
140	scaffold1814	927681	140	chr1	71588297	128	chr1	scaffold1814	395
141	scaffold38	374597	141	chr1	32481440	129	chr1	scaffold38	163
142	scaffold2226	719695	142	chr1	59482794	130	chr1	scaffold2226	285
143	scaffold2195	204862	143	chr1	17913882	131	chr1	scaffold2195	90
144	scaffold2960	643207	144	chr1	45058755	132	chr1	scaffold2960	300
145	scaffold1507	703249	145	chr1	56238059	133	chr1	scaffold1507	361	chr19	17
146	scaffold840	1385706	146	chr1	112338026	134	chr1	scaffold840	606	chr19	10
147	scaffold893	677260	147	chr1	56734758	135	chr1	scaffold893	230
148	scaffold2587	330384	148	chr1	29395674	136	chr1	scaffold2587	130
149	scaffold1322	846626	149	chr1	49952306	137	chr1	scaffold1322	273
150	scaffold1004	1418109	150	chr1	51459369	138	chr1	scaffold1004	457
151	scaffold3262	395443	151	chr1	22584840	139	chr1	scaffold3262	87
152	scaffold1852	1444134	152	chr1	107422316	140	chr1	scaffold1852	571
153	scaffold2145	1088252	153	chr1	93414602	141	chr1	scaffold2145	525	chr4	22
154	scaffold5927	36265	154	chr1	3430566	142	chr1	scaffold5927	17
155	scaffold1548	834443	155	chr1	72857694	143	chr1	scaffold1548	401	chr2	3	chr7	2
156	scaffold1113	1636622	156	chr1	122708623	144	chr1	scaffold1113	646	chr15	2
157	scaffold1616	1456265	157	chr1	112025969	145	chr1	scaffold1616	320	chr22	4
158	scaffold2573	1080645	158	chr1	43645314	146	chr1	scaffold2573	95	chr15	61
159	scaffold175	762025	159	chr1	48745417	147	chr1	scaffold175	180
160	scaffold145	3056851	160	chr1	249014063	148	chr1	scaffold145	1404	chr4	14	chr8	3
161	scaffold2278	275016	161	chr1	23128369	149	chr1	scaffold2278	79
162	scaffold1769	1548885	162	chr1	101712692	150	chr1	scaffold1769	553
163	scaffold2740	1359261	163	chr1	94826742	151	chr1	scaffold2740	514
164	scaffold256	2301226	164	chr1	178912747	152	chr1	scaffold256	971	chr26	15
165	scaffold2330	311965	165	chr1	25939015	153	chr1	scaffold2330	123
166	scaffold2430	2276023	166	chr1	152594067	154	chr1	scaffold2430	815	chr4	106
167	scaffold2101	1506622	167	chr1	127275378	155	chr1	scaffold2101	584	chr2	2	chr7	2
168	scaffold804	511017	168	chr1	38864322	156	chr1	scaffold804	142
169	scaffold1876	321887	169	chr1	26071465	157	chr1	scaffold1876	86
170	scaffold160	679655	170	chr1	50673924	158	chr1	scaffold160	248
171	scaffold2688	896251	171	chr1	72753043	159	chr1	scaffold2688	369
172	scaffold715	1123429	172	chr1	69946140	160	chr1	scaffold715	367
173	scaffold3083	28808	173	chr1	1707121	161	chr1	scaffold3083	6
174	scaffold535	1865393	174	chr1	153561205	162	chr1	scaffold535	473
175	scaffold2447	1856789	175	chr1	150620090	163	chr1	scaffold2447	449
176	scaffold1145	678782	176	chr1	56447005	164	chr1	scaffold1145	173
177	scaffold5315	135777	177	chr1	10894807	165	chr1	scaffold5315	24
178	scaffold675	74852	178	chr1	4925333	166	chr1	scaffold675	11
179	scaffold2845	355157	179	chr1	27510109	167	chr1	scaffold2845	113
180	scaffold1499	1191907	180	chr1	92042609	168	chr1	scaffold1499	282
181	scaffold1996	1683091	181	chr1	140043989	169	chr1	scaffold1996	535
182	scaffold3522	612923	182	chr1	55952664	170	chr1	scaffold3522	266
183	scaffold4016	118332	183	chr1	10311474	171	chr1	scaffold4016	38
184	scaffold3890	185738	184	chr1	16036245	172	chr1	scaffold3890	75
185	scaffold1189	907857	185	chr1	72970105	173	chr1	scaffold1189	184
186	scaffold5853	23415	186	chr1	1322953	174	chr1	scaffold5853	2
187	scaffold2724	112173	187	chr1	9194575	175	chr1	scaffold2724	14
188	scaffold2458	978905	188	chr1	82751324	176	chr1	scaffold2458	176
189	scaffold1054	637608	189	chr1	52759693	177	chr1	scaffold1054	103
190	scaffold4935	343955	190	chr1	26528858	178	chr1	scaffold4935	31
191	scaffold3620	292763	191	chr1	23347511	179	chr1	scaffold3620	63
192	scaffold2987	284326	192	chr1	24516594	180	chr1	scaffold2987	112
193	scaffold6182	26765	193	chr1	2217059	181	chr1	scaffold6182	6
194	scaffold4175	64106	194	chr1	5188386	182	chr1	scaffold4175	5
195	scaffold765	2280212	195	chr1	189621857	183	chr1	scaffold765	342
196	scaffold1456	786559	196	chr1	68902748	184	chr1	scaffold1456	160
197	scaffold2063	393698	197	chr1	23345382	185	chr1	scaffold2063	23
198	scaffold1314	525538	198	chr1	33702111	186	chr1	scaffold1314	32
199	scaffold2318	311133	199	chr1	25840951	187	chr1	scaffold2318	31
200	scaffold1076	201194	200	chr1	16219700	188	chr1	scaffold1076	23
201	scaffold1399	2580413	1	chr10	191749534	2	chr10	scaffold1399	658	chr16	8
202	scaffold835	652652	2	chr10	53733932	3	chr10	scaffold835	137
203	scaffold398	549925	3	chr10	44084912	4	chr10	scaffold398	162
204	scaffold1418	1119423	4	chr10	88789984	5	chr10	scaffold1418	284	chr24	2
205	scaffold602	315963	5	chr10	20949904	6	chr10	scaffold602	72
206	scaffold2555	57675	6	chr10	5114159	7	chr10	scaffold2555	12
207	scaffold3403	1062610	7	chr10	20036
208	scaffold2173	337669	8	chr10	29106488	8	chr10	scaffold2173	52
209	scaffold260	3010018	9	chr10	248738408	9	chr10	scaffold260	821	chr4	6
210	scaffold1210	998182	10	chr10	87626416	10	chr10	scaffold1210	363
211	scaffold2980	794974	11	chr10	64154364	11	chr10	scaffold2980	321
212	scaffold3427	142183	12	chr10	9987619	12	chr10	scaffold3427	55
213	scaffold1184	2094605	13	chr10	175726544	13	chr10	scaffold1184	975
214	scaffold557	2722895	14	chr10	224599275	14	chr10	scaffold557	1112	chr5	2
215	scaffold4407	124093	15	chr10	6427179	15	chr10	scaffold4407	30	chr27	2
216	scaffold3813	413359	16	chr10	35380538	16	chr10	scaffold3813	161
217	scaffold3160	443303	17	chr10	36267507	17	chr10	scaffold3160	169
218	scaffold1583	766575	18	chr10	68295570	18	chr10	scaffold1583	296
219	scaffold4204	459384	19	chr10	39778501	19	chr10	scaffold4204	228
220	scaffold626	471086	20	chr10	40246047	20	chr10	scaffold626	212
221	scaffold2036	1149055	21	chr10	94178845	21	chr10	scaffold2036	584
222	scaffold2372	866439	22	chr10	72308699	22	chr10	scaffold2372	408
223	scaffold3463	414821	23	chr10	36359565
224	scaffold1960	568616	24	chr10	23482757	23	chr10	scaffold1960	200	chr25	14	chr3	9
225	scaffold3225	302003	25	chr10	26535824	24	chr10	scaffold3225	189
226	scaffold770	917801	26	chr10	76729122	25	chr10	scaffold770	498	chr16	24
227	scaffold3756	23000	27	chr10	616279	26	chr10	scaffold3756	2
228	scaffold4556	22075	28	chr10	1804444	27	chr10	scaffold4556	5
229	scaffold5340	25034	29	chr10	1811894	28	chr10	scaffold5340	7
230	scaffold4093	19402	30	chr10	1931227
231	scaffold4529	16056	31	chr10	104079
232	scaffold5036	24054	32	chr10	2222856	29	chr10	scaffold5036	4
233	scaffold8656	13437	33	chr10	852996
234	scaffold2412	21319	34	chr10	99144
235	scaffold6682	12999	35	chr10	234367
236	scaffold3871	65294	36	chr10	4727190
237	scaffold3885	50895	37	chr10	5090195
238	scaffold6747	15468	38	chr10	198658
239	scaffold4751	26196	39	chr10	1293966
240	scaffold2887	48217	40	chr10	9636334
241	scaffold3771	15074	41	chr10	567223	30	chr10	scaffold3771	1
242	scaffold5620	20827	42	chr10	629855	31	chr10	scaffold5620	1
243	scaffold2976	33315	43	chr10	2395954
244	scaffold5977	11798	44	chr10	604820
245	scaffold2851	492384	45	chr10	8123
246	scaffold4190	18856	46	chr10	11298	32	chr10	scaffold4190	1
247	scaffold1535	84986	47	chr10	10744544
248	scaffold2418	26382	48	chr10	2078439
249	scaffold4374	27952	49	chr10	2901077
250	scaffold5011	27102	50	chr10	5386
251	scaffold306	947431	51	chr10	81808816	33	chr10	scaffold306	362
252	scaffold2420	35403	52	chr10	2479939
253	scaffold3952	10603	53	chr10	8298
254	scaffold242	179052	54	chr10	8346
255	scaffold7416	18142	55	chr10	217241
256	scaffold1820	24845	56	chr10	1175608
257	scaffold3754	10321	57	chr10	60627
258	scaffold411	57725	58	chr10	5251475
259	scaffold3914	11944	59	chr10	850561
260	scaffold2050	16388	60	chr10	503462
261	scaffold3882	33292	61	chr10	27317
262	scaffold3308	36340	62	chr10	32792	34	chr10	scaffold3308	1
263	scaffold3913	21028	63	chr10	13595
264	scaffold3475	48576	64	chr10	5100824
265	scaffold4546	18826	65	chr10	699674
266	scaffold1447	665490	66	chr10	55198089	35	chr10	scaffold1447	239
267	scaffold3133	18552	67	chr10	1642128	36	chr10	scaffold3133	4
268	scaffold2792	690562	68	chr10	44165430	37	chr10	scaffold2792	91
269	scaffold98	78071	69	chr10	5084075	38	chr10	scaffold98	19	chr11	1
270	scaffold2051	186588	70	chr10	9048645	39	chr10	scaffold2051	33
271	scaffold2802	470639	71	chr10	34375662	40	chr10	scaffold2802	141
272	scaffold440	3480125	72	chr10	271530534	41	chr10	scaffold440	1442	chr2	16	chr24	9	chr8	2
273	scaffold1743	1459344	73	chr10	117819611	42	chr10	scaffold1743	663
274	scaffold159	2973317	74	chr10	247239089	43	chr10	scaffold159	1498	chr12	2
275	scaffold1736	1898756	75	chr10	160670238	44	chr10	scaffold1736	1121	chr4	37	chr28	2
276	scaffold3785	147094	76	chr10	12462759	45	chr10	scaffold3785	81
277	scaffold834	648543	77	chr10	48994121	46	chr10	scaffold834	235
278	scaffold3627	91549	78	chr10	10472769	47	chr10	scaffold3627	27
279	scaffold352	1348729	79	chr10	96210974	48	chr10	scaffold352	337	chr5	6
280	scaffold1402	2129661	80	chr10	162761874	49	chr10	scaffold1402	691	chr20	4
281	scaffold694	919355	81	chr10	79175520	50	chr10	scaffold694	502
282	scaffold629	3391370	82	chr10	279691669	51	chr10	scaffold629	1869	chr8	8
283	scaffold353	1095334	83	chr10	92662470	52	chr10	scaffold353	479
284	scaffold1640	2921559	84	chr10	234444100	53	chr10	scaffold1640	1368	chr26	4
285	scaffold322	875391	85	chr10	67972756	54	chr10	scaffold322	425
286	scaffold3396	684074	86	chr10	44147464	55	chr10	scaffold3396	249	chr4	4	chr9	2
287	scaffold1906	2701186	87	chr10	226794216	56	chr10	scaffold1906	1356	chr1	3	chr29	2
288	scaffold25	646428	88	chr10	58876555	57	chr10	scaffold25	268
289	scaffold2143	502332	89	chr10	41146187	58	chr10	scaffold2143	166
290	scaffold2807	694500	90	chr10	54915073	59	chr10	scaffold2807	335
291	scaffold3766	421861	91	chr10	24182534	60	chr10	scaffold3766	205
292	scaffold3070	696000	92	chr10	63299471	61	chr10	scaffold3070	433
293	scaffold1218	1666620	93	chr10	132244184	62	chr10	scaffold1218	902
294	scaffold424	3511052	94	chr10	267966967	63	chr10	scaffold424	1633	chr8	2	chr11	2
295	scaffold162	169437	95	chr10	13423672	64	chr10	scaffold162	72
296	scaffold231	1854477	96	chr10	131786377	65	chr10	scaffold231	678	chr17	2
297	scaffold1181	467327	97	chr10	39549864	66	chr10	scaffold1181	220	chr9	3	chr4	2
298	scaffold10181	16027	98	chr10	976330	67	chr10	scaffold10181	4
299	scaffold1422	1149685	99	chr10	97689224	68	chr10	scaffold1422	581
300	scaffold1930	1060588	100	chr10	92194695	69	chr10	scaffold1930	562	chr28	2
301	scaffold104	936320	101	chr10	70348221	70	chr10	scaffold104	445
302	scaffold1087	1072679	102	chr10	91090111	71	chr10	scaffold1087	596
303	scaffold1825	335781	103	chr10	29648056	72	chr10	scaffold1825	128
304	scaffold1293	1381494	104	chr10	111555265	73	chr10	scaffold1293	695
305	scaffold1488	323243	105	chr10	24070576	74	chr10	scaffold1488	125
306	scaffold1770	314180	106	chr10	25198738	75	chr10	scaffold1770	148	chr14	4
307	scaffold367	1631993	107	chr10	141935814	76	chr10	scaffold367	904	chr8	4	chr23	3	chr28	2
308	scaffold2239	555281	108	chr10	44440662	77	chr10	scaffold2239	242
309	scaffold3400	184476	109	chr10	14992013	78	chr10	scaffold3400	70
310	scaffold3078	57685	110	chr10	4003731	79	chr10	scaffold3078	18
311	scaffold2997	67986	111	chr10	2998928	80	chr10	scaffold2997	11
312	scaffold3472	92076	112	chr10	7658421	81	chr10	scaffold3472	47
313	scaffold3466	119121	113	chr10	9215941	82	chr10	scaffold3466	44
314	scaffold4568	74599	114	chr10	5806852	83	chr10	scaffold4568	23
315	scaffold2704	212816	115	chr10	17848072	84	chr10	scaffold2704	84
316	scaffold956	2556841	116	chr10	126008762	85	chr10	scaffold956	731	chr5	453	chr2	20
317	scaffold3171	447192	117	chr10	39793171	86	chr10	scaffold3171	266
318	scaffold338	599892	118	chr10	34083207	87	chr10	scaffold338	260
319	scaffold1404	765854	119	chr10	66242805	88	chr10	scaffold1404	356
320	scaffold480	582043	120	chr10	42961507	89	chr10	scaffold480	304
321	scaffold5517	205678	121	chr10	18480727	90	chr10	scaffold5517	114
322	scaffold2002	2687497	122	chr10	220467221	91	chr10	scaffold2002	1304	chr16	4	chr7	3
323	scaffold7552	21726	123	chr10	1576205
324	scaffold191	1265293	124	chr10	89966271	92	chr10	scaffold191	455
325	scaffold608	2200804	125	chr10	184034183	93	chr10	scaffold608	1116
326	scaffold1341	1196617	126	chr10	106001172	94	chr10	scaffold1341	682
327	scaffold2494	84739	127	chr10	4936163	95	chr10	scaffold2494	1
328	scaffold5947	26958	128	chr10	2937880	96	chr10	scaffold5947	4
329	scaffold6649	19094	129	chr10	3433514	97	chr10	scaffold6649	11
330	scaffold363	50806	130	chr10	1094032	98	chr10	scaffold363	1
331	scaffold6786	29760	131	chr10	2132195	99	chr10	scaffold6786	3
332	scaffold1007	291190	132	chr10	25632684	100	chr10	scaffold1007	135
333	scaffold1275	323718	133	chr10	28424647	101	chr10	scaffold1275	142
334	scaffold5283	95332	134	chr10	8553559	102	chr10	scaffold5283	48
335	scaffold2634	1250251	135	chr10	72292671	103	chr10	scaffold2634	345	chr20	169
336	scaffold829	677653	136	chr10	57689323	104	chr10	scaffold829	195
337	scaffold5698	16068	137	chr10	1190018	105	chr10	scaffold5698	2
338	scaffold1416	811698	138	chr10	72980453	106	chr10	scaffold1416	287
339	scaffold3085	355666	139	chr10	30063765	107	chr10	scaffold3085	105
340	scaffold2417	955887	140	chr10	81172239	108	chr10	scaffold2417	373
341	scaffold1138	100447	141	chr10	8565276	109	chr10	scaffold1138	30
342	scaffold5008	31939	142	chr10	2683346	110	chr10	scaffold5008	10
343	scaffold688	728066	143	chr10	63435441	111	chr10	scaffold688	246
344	scaffold4354	83386	144	chr10	7248764	112	chr10	scaffold4354	22
345	scaffold2729	427209	145	chr10	31189779	113	chr10	scaffold2729	116
346	scaffold1078	1016850	146	chr10	54236545	114	chr10	scaffold1078	123
347	scaffold1283	2129557	147	chr10	172573648	115	chr10	scaffold1283	342
348	scaffold4683	90264	148	chr10	7889445	116	chr10	scaffold4683	27
349	scaffold1351	985309	149	chr10	66444727	117	chr10	scaffold1351	180
350	scaffold553	545475	150	chr10	37659816	118	chr10	scaffold553	51
351	scaffold1771	764650	151	chr10	56230180	119	chr10	scaffold1771	105
352	scaffold13546	12485	152	chr10	1147072	120	chr10	scaffold13546	1
353	scaffold2321	364873	153	chr10	29769465	121	chr10	scaffold2321	42
354	scaffold865	1683303	154	chr10	136367769	122	chr10	scaffold865	260
355	scaffold4880	116964	155	chr10	8915688	123	chr10	scaffold4880	13
356	scaffold173	1692755	156	chr10	142991350	124	chr10	scaffold173	128
357	scaffold5270	21683	157	chr10	2396106	125	chr10	scaffold5270	3
358	scaffold7129	21520	158	chr10	1526018	126	chr10	scaffold7129	7
359	scaffold4232	74786	159	chr10	5950447	127	chr10	scaffold4232	26
360	scaffold4227	61809	160	chr10	4645404	128	chr10	scaffold4227	17
361	scaffold407	3288447	1	chr11	250031623	1	chr11	scaffold407	811
362	scaffold1964	202453	2	chr11	17485714	2	chr11	scaffold1964	75
363	scaffold4752	82835	3	chr11	7430846	3	chr11	scaffold4752	46
364	scaffold3208	245261	4	chr11	21915919	4	chr11	scaffold3208	78
365	scaffold514	806797	5	chr11	61237635	5	chr11	scaffold514	214
366	scaffold2787	789021	6	chr11	68350954	6	chr11	scaffold2787	237	chr1	3
367	scaffold3685	95939	7	chr11	7929923	7	chr11	scaffold3685	15
368	scaffold1305	714590	8	chr11	62778724	8	chr11	scaffold1305	154
369	scaffold538	697096	9	chr11	50033110	9	chr11	scaffold538	137
370	scaffold1199	2181988	10	chr11	187238492	10	chr11	scaffold1199	706	chr29	6	chr2	3
371	scaffold2262	246104	11	chr11	21363355	11	chr11	scaffold2262	70
372	scaffold4584	67377	12	chr11	4850080	12	chr11	scaffold4584	8
373	scaffold2260	890434	13	chr11	69328929	13	chr11	scaffold2260	340
374	scaffold997	574141	14	chr11	46670376	14	chr11	scaffold997	251
375	scaffold1366	1019994	15	chr11	86280771	15	chr11	scaffold1366	422
376	scaffold457	1806769	16	chr11	155062651	16	chr11	scaffold457	775	chr28	2
377	scaffold1856	503849	17	chr11	43779236	17	chr11	scaffold1856	191
378	scaffold515	2921342	18	chr11	221112374	18	chr11	scaffold515	1123
379	scaffold3768	38475	19	chr11	2997339	19	chr11	scaffold3768	4
380	scaffold2582	234228	20	chr11	18543
381	scaffold258	756416	21	chr11	34942902	20	chr11	scaffold258	86	chr20	2
382	scaffold3969	349496	22	chr11	21618360	21	chr11	scaffold3969	78
383	scaffold358	1056267	23	chr11	35473
384	scaffold1356	937272	24	chr11	77493140	22	chr11	scaffold1356	471
385	scaffold812	324686	25	chr11	80980
386	scaffold1414	1313388	26	chr11	81161718	23	chr11	scaffold1414	601
387	scaffold505	4185587	27	chr11	353401015	24	chr11	scaffold505	1752
388	scaffold1599	149036	28	chr11	11070268	25	chr11	scaffold1599	43	chr28	2
389	scaffold1526	2026208	29	chr11	157614019	26	chr11	scaffold1526	911
390	scaffold3607	103175	30	chr11	8552084	27	chr11	scaffold3607	59
391	scaffold1660	1279791	31	chr11	103946958	28	chr11	scaffold1660	583
392	scaffold976	906809	32	chr11	78532580	29	chr11	scaffold976	511
393	scaffold754	2003031	33	chr11	159182932	30	chr11	scaffold754	1000
394	scaffold2076	958279	34	chr11	77736990	31	chr11	scaffold2076	418
395	scaffold2203	522008	35	chr11	42507322	32	chr11	scaffold2203	163
396	scaffold6046	48243	36	chr11	4163478	33	chr11	scaffold6046	27
397	scaffold5418	102938	37	chr11	8986140	34	chr11	scaffold5418	21
398	scaffold838	2266268	38	chr11	183216049	35	chr11	scaffold838	812	chr5	2
399	scaffold2287	464689	39	chr11	26960636	36	chr11	scaffold2287	57
400	scaffold124	789089	40	chr11	52732181	37	chr11	scaffold124	184
401	scaffold3260	190468	41	chr11	14785359	38	chr11	scaffold3260	67
402	scaffold2703	722982	42	chr11	59070226	39	chr11	scaffold2703	276
403	scaffold2401	964978	43	chr11	81326793	40	chr11	scaffold2401	503
404	scaffold255	1303754	44	chr11	112027541	41	chr11	scaffold255	697	chr13	4
405	scaffold221	1933903	45	chr11	154820083	42	chr11	scaffold221	584	chr5	3
406	scaffold205	970028	46	chr11	84386332	43	chr11	scaffold205	448
407	scaffold2326	416556	47	chr11	36293679	44	chr11	scaffold2326	182
408	scaffold354	1401723	48	chr11	122233457	45	chr11	scaffold354	724
409	scaffold230	932708	49	chr11	76648124	46	chr11	scaffold230	401	chr4	8
410	scaffold276	2835452	50	chr11	227761931	47	chr11	scaffold276	1136
411	scaffold2832	17719	51	chr11	1100305
412	scaffold2760	251614	52	chr11	20068639	48	chr11	scaffold2760	92
413	scaffold3986	209608	53	chr11	16072351	49	chr11	scaffold3986	87
414	scaffold1229	1489965	54	chr11	121924276	50	chr11	scaffold1229	652
415	scaffold464	953969	55	chr11	83905456	51	chr11	scaffold464	445
416	scaffold6543	10961	56	chr11	34878
417	scaffold3657	178629	57	chr11	12049502	52	chr11	scaffold3657	69
418	scaffold3316	326010	58	chr11	27656202	53	chr11	scaffold3316	122
419	scaffold897	1057144	59	chr11	80619981	54	chr11	scaffold897	167
420	scaffold6878	46246	60	chr11	3414722	55	chr11	scaffold6878	4
421	scaffold307	4778484	61	chr11	338427464	56	chr11	scaffold307	969	chr13	2
422	scaffold596	349627	62	chr11	28772796	57	chr11	scaffold596	63
423	scaffold3806	90950	63	chr11	7977413	58	chr11	scaffold3806	20
424	scaffold4940	66848	64	chr11	5587215	59	chr11	scaffold4940	7
425	scaffold310	640833	65	chr11	44370336	60	chr11	scaffold310	90
426	scaffold105	2063459	66	chr11	130838636	61	chr11	scaffold105	470	chr3	14	chr16	5
427	scaffold284	835946	67	chr11	71538142	62	chr11	scaffold284	424
428	scaffold3139	1031730	68	chr11	66169554	63	chr11	scaffold3139	414	chr2	145
429	scaffold3864	31264	69	chr11	1864040	64	chr11	scaffold3864	5
430	scaffold483	893439	70	chr11	59720365	65	chr11	scaffold483	386	chr21	117	chr28	3
431	scaffold448	7158496	71	chr11	611006925	66	chr11	scaffold448	3447	chr12	8	chr8	3
432	scaffold1737	1568766	72	chr11	132715593	67	chr11	scaffold1737	836
433	scaffold577	8303815	73	chr11	677479657	68	chr11	scaffold577	4258
434	scaffold356	3505505	74	chr11	296055063	69	chr11	scaffold356	1369
435	scaffold1468	417852	75	chr11	32287078	70	chr11	scaffold1468	109
436	scaffold4316	47258	76	chr11	3316120	71	chr11	scaffold4316	5
437	scaffold3661	96720	77	chr11	7161290	72	chr11	scaffold3661	19
438	scaffold3686	86417	78	chr11	8804663	73	chr11	scaffold3686	33
439	scaffold2398	329599	79	chr11	31623651	74	chr11	scaffold2398	98
440	scaffold1630	1483731	80	chr11	119095483	75	chr11	scaffold1630	544
441	scaffold3668	19487	81	chr11	1763533
442	scaffold549	922922	82	chr11	77025535	76	chr11	scaffold549	428	chr24	2
443	scaffold4770	278387	83	chr11	14131968	77	chr11	scaffold4770	96
444	scaffold2768	388121	84	chr11	34944940	78	chr11	scaffold2768	149
445	scaffold2004	1448065	85	chr11	124562478	79	chr11	scaffold2004	563	chr29	2
446	scaffold1523	1641833	86	chr11	135363406	80	chr11	scaffold1523	482	chr12	2
447	scaffold932	1010481	87	chr11	78776945	81	chr11	scaffold932	225
448	scaffold3596	444304	88	chr11	36751981	82	chr11	scaffold3596	91
449	scaffold2368	642848	89	chr11	55235688	83	chr11	scaffold2368	245	chr18	2
450	scaffold773	287446	90	chr11	25679250	84	chr11	scaffold773	146
451	scaffold5457	64880	91	chr11	5629496	85	chr11	scaffold5457	21
452	scaffold1668	433923	92	chr11	29835607	86	chr11	scaffold1668	54
453	scaffold2562	12476	93	chr11	980365	87	chr11	scaffold2562	1
454	scaffold2965	12390	94	chr11	835694
455	scaffold6570	38208	95	chr11	2612818	88	chr11	scaffold6570	11
456	scaffold2128	36496	96	chr11	5350
457	scaffold4596	162834	97	chr11	13737227
458	scaffold541	3061481	98	chr11	266217253	89	chr11	scaffold541	1671
459	scaffold1947	755626	99	chr11	59283988	90	chr11	scaffold1947	316
460	scaffold1477	553403	100	chr11	47725026	91	chr11	scaffold1477	306
461	scaffold2741	897003	101	chr11	74915851	92	chr11	scaffold2741	529
462	scaffold2765	1600133	102	chr11	140529818	93	chr11	scaffold2765	648
463	scaffold1602	1618066	103	chr11	139438952	94	chr11	scaffold1602	533
464	scaffold1647	634363	104	chr11	61433486	95	chr11	scaffold1647	213
465	scaffold971	1450080	105	chr11	91750740	96	chr11	scaffold971	63
466	scaffold209	1006033	106	chr11	86178990	97	chr11	scaffold209	170
467	scaffold2782	626132	107	chr11	44298
468	scaffold96	412206	108	chr11	20035745	98	chr11	scaffold96	14
469	scaffold6594	18713	109	chr11	1602272
470	scaffold4281	254659	110	chr11	21473893	99	chr11	scaffold4281	17
471	scaffold2790	636572	111	chr11	24308655	100	chr11	scaffold2790	23
472	scaffold45	1411355	1	chr12	117293764	1	chr12	scaffold45	476	chr19	4
473	scaffold4067	94652	2	chr12	8260934	2	chr12	scaffold4067	29
474	scaffold623	2016798	3	chr12	158193216	3	chr12	scaffold623	371
475	scaffold1195	160661	4	chr12	12813726	4	chr12	scaffold1195	15	chr22	1
476	scaffold599	2854874	5	chr12	185147449	5	chr12	scaffold599	161
477	scaffold2117	398091	6	chr12	29608506	6	chr12	scaffold2117	18
478	scaffold194	635139	7	chr12	50835989	7	chr12	scaffold194	26
479	scaffold214	850113	8	chr12	68123790	8	chr12	scaffold214	64
480	scaffold315	975434	9	chr12	61770112	9	chr12	scaffold315	79
481	scaffold2435	118984	10	chr12	10049339	10	chr12	scaffold2435	21
482	scaffold1816	133482	11	chr12	11741021	11	chr12	scaffold1816	19
483	scaffold3563	333168	12	chr12	25880737	12	chr12	scaffold3563	66
484	scaffold4558	120511	13	chr12	10113081	13	chr12	scaffold4558	30
485	scaffold2337	699491	14	chr12	56554917	14	chr12	scaffold2337	186
486	scaffold1727	1350150	15	chr12	113978342	15	chr12	scaffold1727	393
487	scaffold479	759677	16	chr12	65747548	16	chr12	scaffold479	234
488	scaffold5462	99957	17	chr12	8366729	17	chr12	scaffold5462	31
489	scaffold801	759934	18	chr12	59895473	18	chr12	scaffold801	246
490	scaffold3132	371570	19	chr12	29777790	19	chr12	scaffold3132	126
491	scaffold786	2106005	20	chr12	178469080	20	chr12	scaffold786	691
492	scaffold868	1910458	21	chr12	153282809	21	chr12	scaffold868	587
493	scaffold4829	48347	22	chr12	4153131	22	chr12	scaffold4829	16
494	scaffold6013	62491	23	chr12	4770421	23	chr12	scaffold6013	18
495	scaffold1644	74830	24	chr12	2276891	24	chr12	scaffold1644	9
496	scaffold1134	393359	25	chr12	32813752	25	chr12	scaffold1134	107
497	scaffold2645	469132	26	chr12	27490268	26	chr12	scaffold2645	114	chr14	59
498	scaffold1750	2477092	27	chr12	172551601	27	chr12	scaffold1750	1006	chr14	47
499	scaffold1961	369841	28	chr12	31836827	28	chr12	scaffold1961	132
500	scaffold3988	81223	29	chr12	5986985	29	chr12	scaffold3988	21
501	scaffold2844	688797	30	chr12	62039532	30	chr12	scaffold2844	275
502	scaffold1234	1556175	31	chr12	125841256	31	chr12	scaffold1234	614
503	scaffold2682	196583	32	chr12	16942408	32	chr12	scaffold2682	63
504	scaffold1437	404972	33	chr12	27467938	33	chr12	scaffold1437	145
505	scaffold2325	864168	34	chr12	63990643	34	chr12	scaffold2325	327
506	scaffold2253	1010285	35	chr12	88676241	35	chr12	scaffold2253	509	chr5	3
507	scaffold642	650962	36	chr12	58531483	36	chr12	scaffold642	346
508	scaffold148	294089	37	chr12	62492
509	scaffold320	3333585	38	chr12	286914446	37	chr12	scaffold320	1706
510	scaffold1377	3921513	39	chr12	330301951	38	chr12	scaffold1377	1530	chr16	5
511	scaffold4765	247421	40	chr12	20732778	39	chr12	scaffold4765	107
512	scaffold91	4308681	41	chr12	323953512	40	chr12	scaffold91	1546	chr15	3	chr6	2	chr2	2
513	scaffold392	872034	42	chr12	63281588	41	chr12	scaffold392	40
514	scaffold472	1405801	43	chr12	116336997	42	chr12	scaffold472	380
515	scaffold3852	100767	44	chr12	8551309	43	chr12	scaffold3852	42
516	scaffold4650	36436	45	chr12	3008063	44	chr12	scaffold4650	17	chr11	4
517	scaffold830	1256789	46	chr12	100951779	45	chr12	scaffold830	302
518	scaffold2480	430229	47	chr12	36265620	46	chr12	scaffold2480	40
519	scaffold2677	167955	48	chr12	12670291	47	chr12	scaffold2677	18
520	scaffold368	277868	49	chr12	23830851	48	chr12	scaffold368	73
521	scaffold525	745597	50	chr12	61226756	49	chr12	scaffold525	206
522	scaffold643	2320745	51	chr12	192035817	50	chr12	scaffold643	1047	chr8	5
523	scaffold1109	1077630	52	chr12	81508039	51	chr12	scaffold1109	385
524	scaffold2601	723076	53	chr12	58549254	52	chr12	scaffold2601	262
525	scaffold397	2351304	54	chr12	187051737	53	chr12	scaffold397	923
526	scaffold1582	984180	55	chr12	82887659	54	chr12	scaffold1582	346
527	scaffold2207	1538318	56	chr12	126331221	55	chr12	scaffold2207	623
528	scaffold3082	231760	57	chr12	20641781	56	chr12	scaffold3082	116
529	scaffold2161	1529190	58	chr12	130566917	57	chr12	scaffold2161	404	chr10	5
530	scaffold101	919106	59	chr12	73550802	58	chr12	scaffold101	126
531	scaffold2007	636533	60	chr12	692414	59	chr12	scaffold2007	3	chr5	1
532	scaffold2453	464787	61	chr12	34847524	60	chr12	scaffold2453	162
533	scaffold2732	230946	62	chr12	20269392	61	chr12	scaffold2732	71
534	scaffold1724	1064406	63	chr12	86971106	62	chr12	scaffold1724	260	chr6	5
535	scaffold542	2227692	64	chr12	149420743	63	chr12	scaffold542	411	chr5	6
536	scaffold1603	402249	65	chr12	479407	64	chr12	scaffold1603	2
537	scaffold8	1139464	66	chr12	41328326	65	chr12	scaffold8	133
538	scaffold558	1419012	67	chr12	63155131	66	chr12	scaffold558	203	chr17	86	chr10	15
539	scaffold1585	462136	68	chr12	37244010	67	chr12	scaffold1585	144
540	scaffold1139	1843649	69	chr12	148570429	68	chr12	scaffold1139	729
541	scaffold975	472660	70	chr12	34390829	69	chr12	scaffold975	188
542	scaffold2774	2039225	71	chr12	176256043	70	chr12	scaffold2774	961	chr25	2
543	scaffold3857	38897	72	chr12	1698815	71	chr12	scaffold3857	12
544	scaffold2821	421365	73	chr12	10272504
545	scaffold1288	205837	74	chr12	326077
546	scaffold855	136922	75	chr12	131828
547	scaffold1462	386569	76	chr12	555055
548	scaffold3552	40329	77	chr12	48392
549	scaffold2640	125435	78	chr12	617468
550	scaffold3292	77119	79	chr12	5936822
551	scaffold1057	277695	80	chr12	21923737	72	chr12	scaffold1057	3
552	scaffold2654	72669	81	chr12	44260
553	scaffold5925	14244	82	chr12	689086
554	scaffold2977	135127	83	chr12	241223
555	scaffold2168	111197	84	chr12	775496
556	scaffold1246	20693	85	chr12	39773
557	scaffold684	78071	86	chr12	86576
558	scaffold3243	18898	87	chr12	60473
559	scaffold3282	121663	88	chr12	7927737	73	chr12	scaffold3282	31
560	scaffold1833	1173902	89	chr12	97011167	74	chr12	scaffold1833	534	chr1	5
561	scaffold1875	888728	90	chr12	76917244	75	chr12	scaffold1875	343
562	scaffold904	732635	91	chr12	64520126	76	chr12	scaffold904	245
563	scaffold1121	2231410	92	chr12	197164000	77	chr12	scaffold1121	882
564	scaffold447	387592	93	chr12	30193236	78	chr12	scaffold447	114
565	scaffold3773	25967	94	chr12	2362246	79	chr12	scaffold3773	5
566	scaffold3167	649774	95	chr12	56637473	80	chr12	scaffold3167	196
567	scaffold1278	3250309	96	chr12	279798068	81	chr12	scaffold1278	930
568	scaffold1696	1266821	97	chr12	109007215	82	chr12	scaffold1696	308
569	scaffold1823	1286247	98	chr12	110500474	83	chr12	scaffold1823	197
570	scaffold1893	1520723	99	chr12	122303617	84	chr12	scaffold1893	147
571	scaffold1570	350857	100	chr12	28911986	85	chr12	scaffold1570	13
572	scaffold3660	395898	101	chr12	33938638	86	chr12	scaffold3660	29
573	scaffold3077	48168	102	chr12	4044365	87	chr12	scaffold3077	8
574	scaffold3158	15072	103	chr12	2391
575	scaffold3582	17381	104	chr12	17428
576	scaffold2443	11043	105	chr12	72892
577	scaffold207	3906501	1	chr13	339785160	2	chr13	scaffold207	1850
578	scaffold1086	160385	2	chr13	5569051	3	chr13	scaffold1086	3
579	scaffold1857	258771	3	chr13	11114410	4	chr13	scaffold1857	41
580	scaffold1345	1580499	4	chr13	123349641	5	chr13	scaffold1345	464
581	scaffold18	734630	5	chr13	43071842	6	chr13	scaffold18	151
582	scaffold14	1040528	6	chr13	77760628	7	chr13	scaffold14	337
583	scaffold3892	375000	7	chr13	21003931	8	chr13	scaffold3892	143
584	scaffold1047	1001086	8	chr13	72475450	9	chr13	scaffold1047	232	chr20	2
585	scaffold311	1443789	9	chr13	99628945	10	chr13	scaffold311	330
586	scaffold2115	102948	10	chr13	8894889	11	chr13	scaffold2115	40
587	scaffold1449	1000940	11	chr13	82302565	12	chr13	scaffold1449	365	chr9	4
588	scaffold2082	2082036	12	chr13	92525370	13	chr13	scaffold2082	297
589	scaffold2743	350892	13	chr13	29109602	14	chr13	scaffold2743	102
590	scaffold664	3808272	14	chr13	324085951	15	chr13	scaffold664	1243	chr3	65	chr24	2
591	scaffold2983	47689	15	chr13	306015
592	scaffold2213	1366325	16	chr13	122259465	16	chr13	scaffold2213	640
593	scaffold2031	98426	17	chr13	40788
594	scaffold2619	178153	18	chr13	10681485	17	chr13	scaffold2619	25
595	scaffold1163	750456	19	chr13	61475592	18	chr13	scaffold1163	313
596	scaffold2517	445891	20	chr13	38309799	19	chr13	scaffold2517	180
597	scaffold1017	994111	21	chr13	87655606	20	chr13	scaffold1017	405
598	scaffold1343	1027267	22	chr13	66619509	21	chr13	scaffold1343	383
599	scaffold5844	14301	23	chr13	2130
600	scaffold5063	15031	24	chr13	175474
601	scaffold1409	18137	25	chr13	83464
602	scaffold3255	53282	26	chr13	2093259	22	chr13	scaffold3255	2
603	scaffold2222	29826	27	chr13	18783
604	scaffold2814	364279	28	chr13	30459832	23	chr13	scaffold2814	217
605	scaffold3860	13118	29	chr13	114523
606	scaffold3134	260018	30	chr13	1106869
607	scaffold5795	21783	31	chr13	1971552	24	chr13	scaffold5795	1
608	scaffold4979	26573	32	chr13	122595
609	scaffold314	2012062	33	chr13	173636728	25	chr13	scaffold314	849
610	scaffold5746	83071	34	chr13	7411925	26	chr13	scaffold5746	29
611	scaffold805	534089	35	chr13	46359191	27	chr13	scaffold805	211
612	scaffold1141	1660863	36	chr13	127046522	28	chr13	scaffold1141	797
613	scaffold325	1100697	37	chr13	385948
614	scaffold1342	2398888	38	chr13	200522866	29	chr13	scaffold1342	1070	chr18	3
615	scaffold2022	570115	39	chr13	50069553	30	chr13	scaffold2022	306
616	scaffold5436	35020	40	chr13	2671927	31	chr13	scaffold5436	18
617	scaffold2714	1443200	41	chr13	112991083	32	chr13	scaffold2714	584
618	scaffold2141	232580	42	chr13	19572821	33	chr13	scaffold2141	91
619	scaffold716	1666268	43	chr13	141981952	34	chr13	scaffold716	810	chr19	2
620	scaffold3432	824071	44	chr13	65275004	35	chr13	scaffold3432	352
621	scaffold2157	84983	45	chr13	7035303	36	chr13	scaffold2157	44
622	scaffold2210	764423	46	chr13	65264812	37	chr13	scaffold2210	326
623	scaffold442	2525161	47	chr13	210643484	38	chr13	scaffold442	1207	chr29	2
624	scaffold2967	138596	48	chr13	10648780	39	chr13	scaffold2967	25
625	scaffold1921	583850	49	chr13	50427748	40	chr13	scaffold1921	264
626	scaffold2625	33388	50	chr13	83450
627	scaffold3059	23453	51	chr13	1135793	41	chr13	scaffold3059	4
628	scaffold188	3864557	52	chr13	311149233	42	chr13	scaffold188	1585	chr4	8
629	scaffold3392	158145	53	chr13	5469944
630	scaffold1313	3434341	54	chr13	285938490	43	chr13	scaffold1313	1335
631	scaffold2248	610505	55	chr13	53536874	44	chr13	scaffold2248	268	chr6	3
632	scaffold344	2398191	56	chr13	184806524	45	chr13	scaffold344	879	chr1	3
633	scaffold4273	33082	57	chr13	72831
634	scaffold4307	46810	58	chr13	3580419	46	chr13	scaffold4307	11
635	scaffold1584	42410	59	chr13	2017291	47	chr13	scaffold1584	1
636	scaffold1457	456799	60	chr13	37987428	48	chr13	scaffold1457	127
637	scaffold1312	221989	61	chr13	18671540	49	chr13	scaffold1312	95
638	scaffold616	2197997	62	chr13	183864865	50	chr13	scaffold616	1157	chr19	2	chr26	2
639	scaffold1846	643549	63	chr13	55879089	51	chr13	scaffold1846	291
640	scaffold5166	286788	64	chr13	25850178	52	chr13	scaffold5166	192
641	scaffold4496	95024	65	chr13	8798197	53	chr13	scaffold4496	36
642	scaffold4092	90087	66	chr13	7972001	54	chr13	scaffold4092	25
643	scaffold690	703740	67	chr13	55746669	55	chr13	scaffold690	321
644	scaffold3835	310004	68	chr13	28214448	56	chr13	scaffold3835	123
645	scaffold5993	127278	69	chr13	11583612	57	chr13	scaffold5993	59
646	scaffold301	905788	70	chr13	67145983	58	chr13	scaffold301	340
647	scaffold3746	1089190	71	chr13	91374623	59	chr13	scaffold3746	535	chr24	6
648	scaffold1551	395569	72	chr13	29605263	60	chr13	scaffold1551	178
649	scaffold86	4657890	73	chr13	404694266	61	chr13	scaffold86	2489	chr17	3
650	scaffold1699	292006	74	chr13	21076847	62	chr13	scaffold1699	134
651	scaffold1273	1089819	75	chr13	88722350	63	chr13	scaffold1273	599
652	scaffold1256	767802	76	chr13	68395768	64	chr13	scaffold1256	443
653	scaffold794	2484125	77	chr13	213430116	65	chr13	scaffold794	1233
654	scaffold3728	211358	78	chr13	17438960	66	chr13	scaffold3728	101
655	scaffold1255	741406	79	chr13	57527531	67	chr13	scaffold1255	226
656	scaffold261	2934720	80	chr13	250923575	68	chr13	scaffold261	1119	chr28	3
657	scaffold2348	226475	81	chr13	19641811	69	chr13	scaffold2348	100
658	scaffold3210	213250	82	chr13	17042784	70	chr13	scaffold3210	80
659	scaffold1671	1210812	83	chr13	97913267	71	chr13	scaffold1671	533
660	scaffold2606	13952	84	chr13	797322
661	scaffold1792	43184	85	chr13	3501622	72	chr13	scaffold1792	11
662	scaffold639	412703	86	chr13	35883688	73	chr13	scaffold639	139
663	scaffold2751	213535	87	chr13	18738610	74	chr13	scaffold2751	25
664	scaffold4058	92116	88	chr13	8114309	75	chr13	scaffold4058	17
665	scaffold980	1026798	89	chr13	86057857	76	chr13	scaffold980	494
666	scaffold1546	176782	90	chr13	14927906	77	chr13	scaffold1546	91
667	scaffold3940	251236	91	chr13	20416752	78	chr13	scaffold3940	85
668	scaffold2696	126155	92	chr13	10390316	79	chr13	scaffold2696	46
669	scaffold2959	631508	93	chr13	54638852	80	chr13	scaffold2959	228
670	scaffold3887	120661	94	chr13	10634769	81	chr13	scaffold3887	27
671	scaffold2933	103102	95	chr13	8926468	82	chr13	scaffold2933	22
672	scaffold1296	552660	96	chr13	48454915	83	chr13	scaffold1296	206
673	scaffold1137	3266909	97	chr13	281137099	84	chr13	scaffold1137	890
674	scaffold1734	602603	98	chr13	32611482	85	chr13	scaffold1734	98
675	scaffold545	888286	99	chr13	78205049	86	chr13	scaffold545	127
676	scaffold402	1644824	100	chr13	120772007	87	chr13	scaffold402	153
677	scaffold1029	542197	1	chr14	42632206	1	chr14	scaffold1029	232	chr17	4
678	scaffold219	534491	2	chr14	46051992	2	chr14	scaffold219	169
679	scaffold996	894388	3	chr14	29139421	3	chr14	scaffold996	85
680	scaffold4649	12978	4	chr14	1523837	4	chr14	scaffold4649	4
681	scaffold5149	40018	5	chr14	3048129	5	chr14	scaffold5149	3
682	scaffold2877	14128	6	chr14	1537190	6	chr14	scaffold2877	5
683	scaffold3499	1002156	7	chr14	85530294	7	chr14	scaffold3499	245
684	scaffold1790	1218915	8	chr14	100629423	8	chr14	scaffold1790	255
685	scaffold2941	267240	9	chr14	18961059	9	chr14	scaffold2941	57
686	scaffold2803	716301	10	chr14	60281325	10	chr14	scaffold2803	188
687	scaffold1180	3996538	11	chr14	346108635	11	chr14	scaffold1180	1243	chr26	2
688	scaffold1155	3757351	12	chr14	322180046	12	chr14	scaffold1155	1279
689	scaffold4442	23238	13	chr14	1265619
690	scaffold271	30188	14	chr14	3641478
691	scaffold1191	30064	15	chr14	5108725	13	chr14	scaffold1191	1
692	scaffold5046	11006	16	chr14	1023093
693	scaffold7366	11102	17	chr14	8262
694	scaffold2999	1714926	18	chr14	153625089	14	chr14	scaffold2999	848
695	scaffold312	270494	19	chr14	22831838	15	chr14	scaffold312	125
696	scaffold351	6561918	20	chr14	547841818	16	chr14	scaffold351	2693
697	scaffold4634	86029	21	chr14	6892630	17	chr14	scaffold4634	32
698	scaffold190	4261441	22	chr14	356352063	18	chr14	scaffold190	1887
699	scaffold3278	172116	23	chr14	8057813	19	chr14	scaffold3278	61
700	scaffold1867	1121648	24	chr14	87854044	20	chr14	scaffold1867	441
701	scaffold497	3566187	25	chr14	299801628	21	chr14	scaffold497	1938
702	scaffold508	878891	26	chr14	61954785	22	chr14	scaffold508	395
703	scaffold963	2300054	27	chr14	189100898	23	chr14	scaffold963	1097	chr27	2
704	scaffold2281	1835956	28	chr14	27586419	24	chr14	scaffold2281	154
705	scaffold726	2050746	29	chr14	98926758	25	chr14	scaffold726	426
706	scaffold1072	2002257	30	chr14	167468942	26	chr14	scaffold1072	769	chr21	2
707	scaffold1001	2765672	31	chr14	236368185	27	chr14	scaffold1001	1190
708	scaffold827	4974870	32	chr14	418714322	28	chr14	scaffold827	2298	chr2	12	chr9	5
709	scaffold762	528389	33	chr14	40669049	29	chr14	scaffold762	116
710	scaffold2927	352824	34	chr14	17288786	30	chr14	scaffold2927	54
711	scaffold4837	29456	35	chr14	2354805	31	chr14	scaffold4837	2
712	scaffold63	2344721	36	chr14	179084396	32	chr14	scaffold63	740
713	scaffold4635	115862	37	chr14	9979591	33	chr14	scaffold4635	28
714	scaffold5905	17970	38	chr14	1251367	34	chr14	scaffold5905	2
715	scaffold3547	563644	39	chr14	41318869	35	chr14	scaffold3547	134
716	scaffold7565	19606	40	chr14	1077699	36	chr14	scaffold7565	7
717	scaffold4996	27934	41	chr14	2225986	37	chr14	scaffold4996	5
718	scaffold2134	194887	42	chr14	16745550	38	chr14	scaffold2134	59
719	scaffold867	69855	43	chr14	5630977	39	chr14	scaffold867	23
720	scaffold589	203021	44	chr14	16757660	40	chr14	scaffold589	68
721	scaffold5595	36944	45	chr14	2975323	41	chr14	scaffold5595	8
722	scaffold5845	91632	46	chr14	7128131	42	chr14	scaffold5845	27
723	scaffold12502	10249	47	chr14	651467	43	chr14	scaffold12502	3
724	scaffold2252	187657	48	chr14	14398380	44	chr14	scaffold2252	65
725	scaffold1987	78719	49	chr14	6072767	45	chr14	scaffold1987	25	chr24	3
726	scaffold566	307330	50	chr14	25346697	46	chr14	scaffold566	135
727	scaffold1624	477535	51	chr14	38494158	47	chr14	scaffold1624	227
728	scaffold936	249013	52	chr14	21297464	48	chr14	scaffold936	98
729	scaffold8552	61695	53	chr14	5354210	49	chr14	scaffold8552	18
730	scaffold465	849915	54	chr14	72098033	50	chr14	scaffold465	396	chr12	11
731	scaffold698	443297	55	chr14	34642176	51	chr14	scaffold698	210	chr10	5
732	scaffold590	3882121	56	chr14	313853528	52	chr14	scaffold590	1607	chr1	2
733	scaffold5212	15926	57	chr14	4008	53	chr14	scaffold5212	2
734	scaffold1144	2059838	58	chr14	177768977	54	chr14	scaffold1144	891
735	scaffold37	1664776	59	chr14	117483877	55	chr14	scaffold37	601	chr17	2
736	scaffold1745	2127076	60	chr14	182434304	56	chr14	scaffold1745	941
737	scaffold531	331475	61	chr14	30040525	57	chr14	scaffold531	124
738	scaffold583	128290	62	chr14	11383411	58	chr14	scaffold583	37
739	scaffold4368	82568	63	chr14	7038268	59	chr14	scaffold4368	18
740	scaffold1308	1300803	64	chr14	102637574	60	chr14	scaffold1308	493	chr2	3
741	scaffold1565	207022	65	chr14	17625421	61	chr14	scaffold1565	71
742	scaffold708	2644575	66	chr14	227834394	62	chr14	scaffold708	926	chr11	5
743	scaffold1715	247444	67	chr14	21549486	63	chr14	scaffold1715	92
744	scaffold115	2393328	68	chr14	199507691	64	chr14	scaffold115	746
745	scaffold157	5891768	69	chr14	160869
746	scaffold55	3200834	70	chr14	254889052	65	chr14	scaffold55	626
747	scaffold1943	213343	71	chr14	17847961	66	chr14	scaffold1943	23
748	scaffold2929	305873	72	chr14	20293824	67	chr14	scaffold2929	64	chr23	3
749	scaffold2631	500197	73	chr14	33155823	68	chr14	scaffold2631	77
750	scaffold3166	323209	74	chr14	26148525	69	chr14	scaffold3166	43
751	scaffold891	1622064	75	chr14	131532888	70	chr14	scaffold891	137
752	scaffold587	429937	76	chr14	31496227	71	chr14	scaffold587	58
753	scaffold2698	1189802	77	chr14	97576778	72	chr14	scaffold2698	191
754	scaffold3375	23522	78	chr14	1674944	73	chr14	scaffold3375	1
755	scaffold1340	107734	79	chr14	9378611	74	chr14	scaffold1340	8
756	scaffold1813	109902	80	chr14	8983682	75	chr14	scaffold1813	2
757	scaffold6736	93203	81	chr14	8174400	76	chr14	scaffold6736	8
758	scaffold2858	333668	82	chr14	22295452	77	chr14	scaffold2858	31	chr7	10
759	scaffold798	543174	1	chr15	24458	148	chr2	scaffold798	1											1
760	scaffold3373	220882	2	chr15	8936936	1	chr15	scaffold3373	1
761	scaffold2479	162886	3	chr15	11779667	2	chr15	scaffold2479	29
762	scaffold2373	254234	4	chr15	21436096	3	chr15	scaffold2373	92
763	scaffold3932	74122	5	chr15	6205106	4	chr15	scaffold3932	25
764	scaffold9436	10722	6	chr15	675063	5	chr15	scaffold9436	4
765	scaffold781	651644	7	chr15	48767886	6	chr15	scaffold781	106
766	scaffold4549	43551	8	chr15	2797996
767	scaffold1670	171841	9	chr15	13752015	7	chr15	scaffold1670	1
768	scaffold2254	477476	10	chr15	35579139	8	chr15	scaffold2254	10
769	scaffold56	1336591	11	chr15	98982645	9	chr15	scaffold56	135
770	scaffold2735	341019	12	chr15	28123257	10	chr15	scaffold2735	52
771	scaffold6953	19465	13	chr15	1431033	11	chr15	scaffold6953	3
772	scaffold128	215355	14	chr15	13001682	12	chr15	scaffold128	42
773	scaffold3886	31870	15	chr15	3403955	13	chr15	scaffold3886	4
774	scaffold412	872258	16	chr15	30439939	14	chr15	scaffold412	132
775	scaffold1033	730946	17	chr15	59650217	15	chr15	scaffold1033	177
776	scaffold3038	52616	18	chr15	1349707	16	chr15	scaffold3038	9
777	scaffold227	1305210	19	chr15	53306681	17	chr15	scaffold227	157	chr1	2
778	scaffold3415	79258	20	chr15	2948101	18	chr15	scaffold3415	16
779	scaffold4795	44503	21	chr15	1448878	19	chr15	scaffold4795	4
780	scaffold1914	1054303	22	chr15	79539698	20	chr15	scaffold1914	166
781	scaffold1096	371285	23	chr15	20892185	21	chr15	scaffold1096	18
782	scaffold592	1278672	24	chr15	85991848	22	chr15	scaffold592	28
783	scaffold1084	2525312	25	chr15	197471235	23	chr15	scaffold1084	564
784	scaffold5060	176267	26	chr15	12971589	24	chr15	scaffold5060	62
785	scaffold2064	167241	27	chr15	13222626	25	chr15	scaffold2064	46
786	scaffold2924	393056	28	chr15	33514970	26	chr15	scaffold2924	152
787	scaffold3490	220960	29	chr15	19877934	27	chr15	scaffold3490	70
788	scaffold340	425859	30	chr15	29379958	28	chr15	scaffold340	110
789	scaffold2080	451240	31	chr15	37353032	29	chr15	scaffold2080	106
790	scaffold2164	236852	32	chr15	18380331	30	chr15	scaffold2164	28
791	scaffold739	222093	33	chr15	12615691	31	chr15	scaffold739	30	chr2	2
792	scaffold1302	272121	34	chr15	20589441	32	chr15	scaffold1302	94
793	scaffold1756	672902	35	chr15	32219774	33	chr15	scaffold1756	197
794	scaffold3411	294590	36	chr15	22946941	34	chr15	scaffold3411	119
795	scaffold2826	469066	37	chr15	31893408	35	chr15	scaffold2826	174	chr4	2
796	scaffold2268	592898	38	chr15	64104
797	scaffold1430	211488	39	chr15	12885783	36	chr15	scaffold1430	59
798	scaffold251	2108542	40	chr15	129431374	37	chr15	scaffold251	586
799	scaffold4455	42723	41	chr15	3770762	38	chr15	scaffold4455	6
800	scaffold1397	1021469	42	chr15	86145528	39	chr15	scaffold1397	474
801	scaffold3979	70111	43	chr15	5084233	40	chr15	scaffold3979	30
802	scaffold2723	279251	44	chr15	19751775	41	chr15	scaffold2723	63
803	scaffold2720	317029	45	chr15	28339914	42	chr15	scaffold2720	129
804	scaffold2012	797257	46	chr15	60429837	43	chr15	scaffold2012	279	chr19	8
805	scaffold2707	476202	47	chr15	40867513	44	chr15	scaffold2707	140
806	scaffold493	694401	48	chr15	61496222	45	chr15	scaffold493	274
807	scaffold5772	33062	49	chr15	2781526	46	chr15	scaffold5772	12
808	scaffold2077	456981	50	chr15	38539134	47	chr15	scaffold2077	187
809	scaffold823	1896459	51	chr15	164338359	48	chr15	scaffold823	968
810	scaffold878	4918259	52	chr15	425733451	49	chr15	scaffold878	2473	chr18	6
811	scaffold653	766545	53	chr15	67873334	50	chr15	scaffold653	380
812	scaffold819	1012845	54	chr15	78125347	51	chr15	scaffold819	448	chr8	2
813	scaffold824	3052781	55	chr15	265018080	52	chr15	scaffold824	1547
814	scaffold1493	724965	56	chr15	61924444	53	chr15	scaffold1493	343
815	scaffold3957	120889	57	chr15	10928526
816	scaffold123	703772	58	chr15	61522446	54	chr15	scaffold123	372
817	scaffold551	222352	59	chr15	19261471	55	chr15	scaffold551	105
818	scaffold2055	250912	60	chr15	22005002	56	chr15	scaffold2055	124
819	scaffold54	2352993	61	chr15	207193896	57	chr15	scaffold54	1136
820	scaffold1010	947408	62	chr15	81232308	58	chr15	scaffold1010	435	chr18	3
821	scaffold870	625261	63	chr15	54060391	59	chr15	scaffold870	324
822	scaffold744	1013148	64	chr15	88373841	60	chr15	scaffold744	550
823	scaffold1492	550673	65	chr15	45658658	61	chr15	scaffold1492	265
824	scaffold3875	62048	66	chr15	3875499	62	chr15	scaffold3875	8
825	scaffold4315	15752	67	chr15	1144869	63	chr15	scaffold4315	1
826	scaffold127	1163778	68	chr15	81911364	64	chr15	scaffold127	379	chr6	8
827	scaffold5051	26919	69	chr15	2408934	65	chr15	scaffold5051	2
828	scaffold4911	61696	70	chr15	1309801	66	chr15	scaffold4911	4
829	scaffold2427	589223	71	chr15	47957566	67	chr15	scaffold2427	284
830	scaffold3696	87299	72	chr15	8466802	68	chr15	scaffold3696	21
831	scaffold849	635174	73	chr15	48545223	69	chr15	scaffold849	95
832	scaffold529	80296	74	chr15	4210030
833	scaffold1035	29046	75	chr15	2018620
834	scaffold2349	332693	76	chr15	27834414	70	chr15	scaffold2349	77
835	scaffold2183	141141	77	chr15	12329493	71	chr15	scaffold2183	14
836	scaffold2666	79831	78	chr15	7174748
837	scaffold1550	59179	79	chr15	2071035	72	chr15	scaffold1550	2
838	scaffold3962	41265	80	chr15	4137557	73	chr15	scaffold3962	5
839	scaffold1639	1544938	81	chr15	120733900	74	chr15	scaffold1639	756
840	scaffold7387	13245	82	chr15	519403
841	scaffold5154	11468	83	chr15	919208
842	scaffold1566	193608	84	chr15	15113973	75	chr15	scaffold1566	15
843	scaffold3283	152497	85	chr15	7626875	76	chr15	scaffold3283	2
844	scaffold1848	31222	86	chr15	4381661	77	chr15	scaffold1848	12
845	scaffold4950	17823	87	chr15	441828	78	chr15	scaffold4950	2
846	scaffold4449	16452	88	chr15	2874134	79	chr15	scaffold4449	10
847	scaffold7039	17651	89	chr15	2304093	80	chr15	scaffold7039	4
848	scaffold5461	13024	90	chr15	1438351	81	chr15	scaffold5461	4
849	scaffold7585	11197	91	chr15	970448
850	scaffold4423	11170	92	chr15	974945	82	chr15	scaffold4423	1
851	scaffold3293	10519	93	chr15	245235	83	chr15	scaffold3293	2
852	scaffold2357	21388	94	chr15	469893	84	chr15	scaffold2357	1
853	scaffold1632	64377	95	chr15	6948119	85	chr15	scaffold1632	13
854	scaffold50	57469	96	chr15	7740181	86	chr15	scaffold50	17
855	scaffold4176	22954	97	chr15	4130405	87	chr15	scaffold4176	6
856	scaffold6178	20549	98	chr15	2046966
857	scaffold5101	19059	99	chr15	1070864	88	chr15	scaffold5101	1
858	scaffold3973	63122	100	chr15	3260143	89	chr15	scaffold3973	1
859	scaffold3955	17121	101	chr15	196551
860	scaffold1944	78983	102	chr15	6602748	90	chr15	scaffold1944	13
861	scaffold6419	39383	103	chr15	3326505	91	chr15	scaffold6419	12
862	scaffold3190	246839	104	chr15	19831669	92	chr15	scaffold3190	66
863	scaffold1963	33401	105	chr15	5363772	93	chr15	scaffold1963	13
864	scaffold2800	27011	106	chr15	2548193	94	chr15	scaffold2800	3
865	scaffold3008	29183	107	chr15	3166663	95	chr15	scaffold3008	4
866	scaffold2451	19862	108	chr15	1922237	96	chr15	scaffold2451	2
867	scaffold3908	10575	109	chr15	555584
868	scaffold3374	30146	110	chr15	8410	97	chr15	scaffold3374	1
869	scaffold2801	14896	111	chr15	48731	98	chr15	scaffold2801	4
870	scaffold2196	40505	112	chr15	38598
871	scaffold2197	33670	113	chr15	2218768
872	scaffold4671	12671	114	chr15	623194
873	scaffold2137	11015	115	chr15	484521	99	chr15	scaffold2137	1
874	scaffold8037	11954	116	chr15	12499
875	scaffold5153	62340	117	chr15	5330777	100	chr15	scaffold5153	20	chr10	3
876	scaffold1982	10991	118	chr15	213269
877	scaffold3568	47677	119	chr15	4075793	101	chr15	scaffold3568	25
878	scaffold3752	41749	120	chr15	2849394	102	chr15	scaffold3752	1
879	scaffold8417	14160	121	chr15	72790
880	scaffold6	524769	122	chr15	35446335	103	chr15	scaffold6	277
881	scaffold4746	30294	123	chr15	1867078	104	chr15	scaffold4746	1
882	scaffold5189	16437	124	chr15	1321784
883	scaffold3407	25140	125	chr15	1733127	105	chr15	scaffold3407	7
884	scaffold2855	174886	126	chr15	15629107	106	chr15	scaffold2855	104
885	scaffold595	1747578	127	chr15	150157590	107	chr15	scaffold595	1024	chr1	2
886	scaffold3413	80064	128	chr15	909392
887	scaffold1578	588606	129	chr15	51007237	108	chr15	scaffold1578	269
888	scaffold2895	782994	130	chr15	65325607	109	chr15	scaffold2895	400
889	scaffold313	2794528	131	chr15	222800270	110	chr15	scaffold313	1131	chr7	4	chr26	2
890	scaffold742	1992607	132	chr15	165336531	111	chr15	scaffold742	690
891	scaffold3162	416600	133	chr15	37287128	112	chr15	scaffold3162	208
892	scaffold3948	272267	134	chr15	23101451	113	chr15	scaffold3948	125
893	scaffold213	6694510	135	chr15	510692262	114	chr15	scaffold213	2527	chr2	5	chr22	2
894	scaffold1984	56857	136	chr15	4633817	115	chr15	scaffold1984	13
895	scaffold565	517402	137	chr15	39383794	116	chr15	scaffold565	74
896	scaffold609	847907	138	chr15	61202544	117	chr15	scaffold609	136
897	scaffold604	1884389	139	chr15	156221170	118	chr15	scaffold604	446	chr1	2
898	scaffold1270	946054	140	chr15	68884267	119	chr15	scaffold1270	221
899	scaffold2099	837019	141	chr15	69809375	120	chr15	scaffold2099	234
900	scaffold1941	1856576	142	chr15	154622857	121	chr15	scaffold1941	604
901	scaffold2528	778758	143	chr15	68902850	122	chr15	scaffold2528	336
902	scaffold1123	1230136	144	chr15	100650842	123	chr15	scaffold1123	562	chr13	2
903	scaffold3203	321746	145	chr15	27560680	124	chr15	scaffold3203	89
904	scaffold1533	254382	146	chr15	22600615	125	chr15	scaffold1533	61
905	scaffold2915	218190	147	chr15	5952
906	scaffold143	164169	148	chr15	4064
907	scaffold3519	60305	149	chr15	4623862	126	chr15	scaffold3519	6
908	scaffold4572	97269	150	chr15	10131943	127	chr15	scaffold4572	22
909	scaffold7907	18176	151	chr15	1425789
910	scaffold3924	34216	152	chr15	2949339
911	scaffold202	693072	153	chr15	197852
912	scaffold4710	11780	154	chr15	114845
913	scaffold1325	128350	155	chr15	8712833	128	chr15	scaffold1325	1
914	scaffold3800	125996	156	chr15	11614
915	scaffold1748	110056	157	chr15	2940023	129	chr15	scaffold1748	1
916	scaffold1185	76864	158	chr15	6090674
917	scaffold41	732366	159	chr15	1398988
918	scaffold1601	42278	160	chr15	628012
919	scaffold3131	53487	161	chr15	3176802
920	scaffold1576	130945	162	chr15	5191955	130	chr15	scaffold1576	3
921	scaffold719	247698	163	chr15	14812702	131	chr15	scaffold719	14
922	scaffold2847	62374	164	chr15	4776080
923	scaffold949	219943	165	chr15	14670829	132	chr15	scaffold949	6
924	scaffold421	180634	166	chr15	2987884	133	chr15	scaffold421	1
925	scaffold1208	158367	167	chr15	14073682	134	chr15	scaffold1208	3
926	scaffold4402	35740	168	chr15	2367898
927	scaffold3848	121993	169	chr15	17666897	135	chr15	scaffold3848	4
928	scaffold2744	151465	170	chr15	7385809	136	chr15	scaffold2744	5
929	scaffold3034	225134	171	chr15	7023578	137	chr15	scaffold3034	10
930	scaffold10173	11203	172	chr15	820557
931	scaffold3689	28603	173	chr15	3063075	138	chr15	scaffold3689	1
932	scaffold438	786628	174	chr15	64316619	139	chr15	scaffold438	99
933	scaffold2869	185742	175	chr15	15571731	140	chr15	scaffold2869	12
934	scaffold6269	25793	176	chr15	1976947	141	chr15	scaffold6269	3
935	scaffold2473	431900	177	chr15	22586723	142	chr15	scaffold2473	25
936	scaffold4112	34809	178	chr15	2547090
937	scaffold8969	15956	179	chr15	1910032
938	scaffold4221	62257	180	chr15	4953458	143	chr15	scaffold4221	4
939	scaffold2500	181526	181	chr15	5803708	144	chr15	scaffold2500	14
940	scaffold2673	27953	182	chr15	514680	145	chr15	scaffold2673	3
941	scaffold5386	19719	183	chr15	1702355
942	scaffold4144	21848	184	chr15	847508
943	scaffold2089	24475	185	chr15	216721
944	scaffold2088	253237	186	chr15	18782733	146	chr15	scaffold2088	27
945	scaffold2163	1151303	187	chr15	74491710	147	chr15	scaffold2163	49
946	scaffold476	838469	1	chr16	57181815	1	chr16	scaffold476	135
947	scaffold1062	739489	2	chr16	63872026	2	chr16	scaffold1062	194
948	scaffold3690	424229	3	chr16	32368701	3	chr16	scaffold3690	70
949	scaffold1445	102954	4	chr16	9043975	4	chr16	scaffold1445	31
950	scaffold3079	586239	5	chr16	50637619	5	chr16	scaffold3079	204
951	scaffold3106	103529	6	chr16	8647767	6	chr16	scaffold3106	37
952	scaffold3093	225366	7	chr16	18998065	7	chr16	scaffold3093	55
953	scaffold3356	122841	8	chr16	8409472	8	chr16	scaffold3356	26
954	scaffold454	1389556	9	chr16	86087946	9	chr16	scaffold454	367
955	scaffold2061	107696	10	chr16	472029
956	scaffold2603	101765	11	chr16	6155509
957	scaffold4547	48886	12	chr16	2580
958	scaffold2068	1626139	13	chr16	26048
959	scaffold1116	133370	14	chr16	7404177
960	scaffold3691	15538	15	chr16	24033
961	scaffold513	133421	16	chr16	10112961	10	chr16	scaffold513	30
962	scaffold2153	31347	17	chr16	1534573	11	chr16	scaffold2153	12
963	scaffold1005	516259	18	chr16	45398532	12	chr16	scaffold1005	141	chr7	3
964	scaffold377	1058336	19	chr16	87201183	13	chr16	scaffold377	71
965	scaffold1299	210277	20	chr16	16638390
966	scaffold1520	588096	21	chr16	47326131	14	chr16	scaffold1520	48
967	scaffold2686	506764	22	chr16	35184918	15	chr16	scaffold2686	17
968	scaffold4909	12706	23	chr16	19992
969	scaffold3186	179256	24	chr16	2952479	16	chr16	scaffold3186	8
970	scaffold1132	1454558	25	chr16	102054656	17	chr16	scaffold1132	252
971	scaffold3570	83644	26	chr16	756146
972	scaffold7002	21475	27	chr16	628260
973	scaffold6144	14890	28	chr16	55700
974	scaffold1224	213546	29	chr16	11823436	18	chr16	scaffold1224	3
975	scaffold4211	19422	30	chr16	10907
976	scaffold1098	112592	31	chr16	9696584	19	chr16	scaffold1098	22
977	scaffold2257	39381	32	chr16	2869050	20	chr16	scaffold2257	5
978	scaffold6373	12287	33	chr16	1081482	21	chr16	scaffold6373	3
979	scaffold1808	143995	34	chr16	10825006	22	chr16	scaffold1808	16
980	scaffold3895	134837	35	chr16	8604074	23	chr16	scaffold3895	18
981	scaffold326	1092035	36	chr16	83134760	24	chr16	scaffold326	202
982	scaffold533	432577	37	chr16	29524443	25	chr16	scaffold533	110
983	scaffold959	968734	38	chr16	83502348	26	chr16	scaffold959	336	chr4	2
984	scaffold1847	285866	39	chr16	24089553	27	chr16	scaffold1847	109
985	scaffold4537	116137	40	chr16	8978690	28	chr16	scaffold4537	16
986	scaffold1304	224326	41	chr16	10124850	29	chr16	scaffold1304	16
987	scaffold4272	434269	42	chr16	37674792	30	chr16	scaffold4272	96
988	scaffold880	1057647	43	chr16	88841013	31	chr16	scaffold880	223
989	scaffold1080	748920	44	chr16	52262327	32	chr16	scaffold1080	127
990	scaffold3861	199677	45	chr16	16766176	33	chr16	scaffold3861	36
991	scaffold4225	173032	46	chr16	12663219	34	chr16	scaffold4225	46
992	scaffold1741	561071	47	chr16	46983721	35	chr16	scaffold1741	128
993	scaffold2793	144524	48	chr16	12535017	36	chr16	scaffold2793	42
994	scaffold4504	20605	49	chr16	1798440	37	chr16	scaffold4504	5
995	scaffold6042	16912	50	chr16	1517089	38	chr16	scaffold6042	3
996	scaffold1889	1513987	51	chr16	128610783	39	chr16	scaffold1889	535
997	scaffold4177	192871	52	chr16	17577159	40	chr16	scaffold4177	94
998	scaffold3067	314388	53	chr16	28379905	41	chr16	scaffold3067	151
999	scaffold3096	346294	54	chr16	30585500	42	chr16	scaffold3096	168
1000	scaffold3298	427170	55	chr16	36479093	43	chr16	scaffold3298	159
1001	scaffold4987	278278	56	chr16	22948748	44	chr16	scaffold4987	104
1002	scaffold1063	1086011	57	chr16	92078835	45	chr16	scaffold1063	457
1003	scaffold1859	2805521	58	chr16	43171260	46	chr16	scaffold1859	191
1004	scaffold4559	222575	59	chr16	18483728	47	chr16	scaffold4559	71
1005	scaffold2032	205485	60	chr16	15515241	48	chr16	scaffold2032	62
1006	scaffold1581	3166598	61	chr16	269174506	49	chr16	scaffold1581	1318	chr15	3	chr3	2
1007	scaffold2217	464591	62	chr16	39418489	50	chr16	scaffold2217	197
1008	scaffold556	2272832	63	chr16	195616286	51	chr16	scaffold556	952	chr12	6	chr4	2
1009	scaffold3347	1608904	64	chr16	133085686	52	chr16	scaffold3347	718
1010	scaffold866	3219881	65	chr16	261549704	53	chr16	scaffold866	1196	chr10	2
1011	scaffold1333	3581000	66	chr16	216111096	54	chr16	scaffold1333	1271	chr2	446	chr3	4	chr6	2	chr7	2
1012	scaffold3170	217901	67	chr16	18343866	55	chr16	scaffold3170	92
1013	scaffold2689	72502	68	chr16	4355773	56	chr16	scaffold2689	22
1014	scaffold180	281274	69	chr16	23381395	57	chr16	scaffold180	145
1015	scaffold241	1733561	70	chr16	92365114	58	chr16	scaffold241	598	chr4	275
1016	scaffold6818	13954	71	chr16	1283286	59	chr16	scaffold6818	11
1017	scaffold1398	888405	72	chr16	80260013	60	chr16	scaffold1398	557
1018	scaffold437	6833666	73	chr16	466426382	61	chr16	scaffold437	2724	chr3	327	chr6	3	chr11	2
1019	scaffold1738	902376	74	chr16	67836459	62	chr16	scaffold1738	260
1020	scaffold153	4605612	75	chr16	388259749	63	chr16	scaffold153	2230	chr17	2
1021	scaffold316	521680	76	chr16	27580811	64	chr16	scaffold316	145	chr5	2
1022	scaffold341	2046412	77	chr16	118755298	65	chr16	scaffold341	770
1023	scaffold1951	2327429	78	chr16	198104668	66	chr16	scaffold1951	1008
1024	scaffold5220	29706	79	chr16	2111599	67	chr16	scaffold5220	11
1025	scaffold2386	675070	80	chr16	41498675	68	chr16	scaffold2386	202
1026	scaffold3127	842691	81	chr16	74327773	69	chr16	scaffold3127	422
1027	scaffold1336	2572525	82	chr16	199823504	70	chr16	scaffold1336	1200	chr15	6	chr3	4
1028	scaffold2341	504772	83	chr16	37332478	71	chr16	scaffold2341	171
1029	scaffold3324	506385	84	chr16	35303922	72	chr16	scaffold3324	222
1030	scaffold511	3652747	85	chr16	300305567	73	chr16	scaffold511	1646
1031	scaffold1280	2674573	86	chr16	215530260	74	chr16	scaffold1280	1047	chr13	3
1032	scaffold131	2923678	87	chr16	229745230	75	chr16	scaffold131	1037
1033	scaffold1381	1016192	88	chr16	83829993	76	chr16	scaffold1381	336
1034	scaffold833	657683	89	chr16	55187386
1035	scaffold3719	76157	90	chr16	6332717	77	chr16	scaffold3719	31
1036	scaffold3750	753752	91	chr16	66246151	78	chr16	scaffold3750	243
1037	scaffold909	1890683	92	chr16	158594182	79	chr16	scaffold909	387
1038	scaffold1461	1428295	93	chr16	110493656	80	chr16	scaffold1461	282
1039	scaffold2620	166787	94	chr16	1060394	81	chr16	scaffold2620	1
1040	scaffold2923	919396	95	chr16	19553945	82	chr16	scaffold2923	42
1041	scaffold2565	255719	1	chr17	4170	148	chr15	scaffold2565	64											1
1042	scaffold1031	988159	2	chr17	74446241	1	chr17	scaffold1031	213
1043	scaffold370	1450536	3	chr17	19414
1044	scaffold78	1111378	4	chr17	89136960	2	chr17	scaffold78	213
1045	scaffold3130	112334	5	chr17	7793645	3	chr17	scaffold3130	11
1046	scaffold1394	456580	6	chr17	39831413	4	chr17	scaffold1394	150
1047	scaffold1545	259886	7	chr17	12887163	5	chr17	scaffold1545	45
1048	scaffold7048	26559	8	chr17	1831171	6	chr17	scaffold7048	11
1049	scaffold1731	1278741	9	chr17	104244587	7	chr17	scaffold1731	295
1050	scaffold2428	401022	10	chr17	31515561	8	chr17	scaffold2428	105
1051	scaffold1221	592930	11	chr17	48692605	9	chr17	scaffold1221	161
1052	scaffold4494	41250	12	chr17	3564462	10	chr17	scaffold4494	11
1053	scaffold3442	246905	13	chr17	21197097	11	chr17	scaffold3442	60
1054	scaffold12525	10605	14	chr17	4936
1055	scaffold4421	213287	15	chr17	18107250	12	chr17	scaffold4421	30
1056	scaffold1068	102596	16	chr17	7786333	13	chr17	scaffold1068	21
1057	scaffold1484	1595364	17	chr17	133723707	14	chr17	scaffold1484	523
1058	scaffold1899	343771	18	chr17	28351640	15	chr17	scaffold1899	116
1059	scaffold978	1203677	19	chr17	92866843	16	chr17	scaffold978	314
1060	scaffold2445	264653	20	chr17	22233621	17	chr17	scaffold2445	78
1061	scaffold87	177862	21	chr17	15466176	18	chr17	scaffold87	35
1062	scaffold3118	699667	22	chr17	59752623	19	chr17	scaffold3118	175
1063	scaffold3387	38561	23	chr17	2784318	20	chr17	scaffold3387	10
1064	scaffold5625	23398	24	chr17	1591816	21	chr17	scaffold5625	3
1065	scaffold195	163380	25	chr17	13872817	22	chr17	scaffold195	60
1066	scaffold2846	532027	26	chr17	43816454	23	chr17	scaffold2846	173
1067	scaffold3421	229392	27	chr17	12522215	24	chr17	scaffold3421	41
1068	scaffold654	204440	28	chr17	11329644	25	chr17	scaffold654	52
1069	scaffold3977	227935	29	chr17	12571356	26	chr17	scaffold3977	43	chr7	6
1070	scaffold5125	23011	30	chr17	1801010	27	chr17	scaffold5125	4
1071	scaffold3031	112153	31	chr17	8075821	28	chr17	scaffold3031	26
1072	scaffold2811	205980	32	chr17	18085655	29	chr17	scaffold2811	81
1073	scaffold2285	328763	33	chr17	28389561	30	chr17	scaffold2285	133
1074	scaffold3487	23083	34	chr17	2055475	31	chr17	scaffold3487	9
1075	scaffold2249	223878	35	chr17	17242355	32	chr17	scaffold2249	72
1076	scaffold1323	85631	36	chr17	6846945	33	chr17	scaffold1323	29
1077	scaffold2687	369123	37	chr17	31936475	34	chr17	scaffold2687	154	chr1	2
1078	scaffold3365	107014	38	chr17	6307046	35	chr17	scaffold3365	47
1079	scaffold1290	389585	39	chr17	31102519	36	chr17	scaffold1290	138
1080	scaffold3998	10407	40	chr17	1157479	37	chr17	scaffold3998	2
1081	scaffold3888	90686	41	chr17	2085815
1082	scaffold2795	59969	42	chr17	4413599	38	chr17	scaffold2795	13
1083	scaffold4708	13075	43	chr17	461316
1084	scaffold4457	53051	44	chr17	4041978	39	chr17	scaffold4457	7
1085	scaffold3362	55247	45	chr17	4362448	40	chr17	scaffold3362	9
1086	scaffold5287	66811	46	chr17	5738308	41	chr17	scaffold5287	22
1087	scaffold1628	1214060	47	chr17	102290271	42	chr17	scaffold1628	409
1088	scaffold2323	342797	48	chr17	29732300	43	chr17	scaffold2323	106
1089	scaffold2900	71567	49	chr17	5841593	44	chr17	scaffold2900	18
1090	scaffold5201	47603	50	chr17	3285863	45	chr17	scaffold5201	15
1091	scaffold1765	144546	51	chr17	11936971	46	chr17	scaffold1765	50
1092	scaffold2615	755749	52	chr17	55370262	47	chr17	scaffold2615	196
1093	scaffold4288	184884	53	chr17	14702216	48	chr17	scaffold4288	55
1094	scaffold752	2651596	54	chr17	218588418	49	chr17	scaffold752	1214
1095	scaffold516	546091	55	chr17	45378566	50	chr17	scaffold516	194
1096	scaffold586	571530	56	chr17	46233924	51	chr17	scaffold586	146
1097	scaffold1480	121193	57	chr17	8186378	52	chr17	scaffold1480	10	chr7	1
1098	scaffold208	2685083	58	chr17	210195888	53	chr17	scaffold208	494
1099	scaffold1800	63765	59	chr17	5151549	54	chr17	scaffold1800	18
1100	scaffold4163	117427	60	chr17	6134236	55	chr17	scaffold4163	15
1101	scaffold1228	1028264	61	chr17	2602
1102	scaffold2798	744864	62	chr17	59558295	56	chr17	scaffold2798	161
1103	scaffold787	222107	63	chr17	18777439	57	chr17	scaffold787	74
1104	scaffold2300	655495	64	chr17	54595258	58	chr17	scaffold2300	215
1105	scaffold134	1170318	65	chr17	82066233	59	chr17	scaffold134	234
1106	scaffold57	1266742	66	chr17	102068243	60	chr17	scaffold57	344
1107	scaffold2263	324802	67	chr17	23925794	61	chr17	scaffold2263	104
1108	scaffold187	834521	68	chr17	66792265	62	chr17	scaffold187	330
1109	scaffold10630	10619	69	chr17	820227	63	chr17	scaffold10630	6
1110	scaffold2866	551572	70	chr17	48587203	64	chr17	scaffold2866	321
1111	scaffold1933	731045	71	chr17	50044433	65	chr17	scaffold1933	334	chr15	18	chr29	17
1112	scaffold3793	789720	72	chr17	61699362	66	chr17	scaffold3793	232
1113	scaffold3406	59701	73	chr17	2380424
1114	scaffold1030	3971399	74	chr17	324371230	67	chr17	scaffold1030	1606
1115	scaffold2584	1139371	75	chr17	78840388	68	chr17	scaffold2584	364	chr1	37
1116	scaffold2319	647048	76	chr17	51255875	69	chr17	scaffold2319	136
1117	scaffold246	650596	77	chr17	41480612	70	chr17	scaffold246	116
1118	scaffold1543	279000	78	chr17	17882324	71	chr17	scaffold1543	21
1119	scaffold2546	301314	79	chr17	24433189	72	chr17	scaffold2546	32
1120	scaffold5003	161729	80	chr17	8392364	73	chr17	scaffold5003	13
1121	scaffold578	620949	81	chr17	43718235	74	chr17	scaffold578	54
1122	scaffold1759	662012	82	chr17	54708191	75	chr17	scaffold1759	189
1123	scaffold928	693549	83	chr17	58161085	76	chr17	scaffold928	257	chr10	2
1124	scaffold3045	267596	84	chr17	22616748	77	chr17	scaffold3045	82
1125	scaffold581	205583	85	chr17	17384284	78	chr17	scaffold581	33
1126	scaffold3092	435953	86	chr17	36185601	79	chr17	scaffold3092	137
1127	scaffold5016	23817	87	chr17	2145035	80	chr17	scaffold5016	7
1128	scaffold610	707132	88	chr17	56747315	81	chr17	scaffold610	132	chr1	2
1129	scaffold1023	995224	89	chr17	84722813	82	chr17	scaffold1023	302
1130	scaffold3046	239470	90	chr17	13251573	83	chr17	scaffold3046	34
1131	scaffold222	307209	91	chr17	22687955	84	chr17	scaffold222	76
1132	scaffold6355	26864	92	chr17	703067	85	chr17	scaffold6355	10
1133	scaffold1661	691544	93	chr17	51020613	86	chr17	scaffold1661	305
1134	scaffold414	2271896	94	chr17	186825395	87	chr17	scaffold414	821	chr7	8
1135	scaffold299	633932	95	chr17	48989673	88	chr17	scaffold299	259
1136	scaffold1050	1191268	96	chr17	94478871	89	chr17	scaffold1050	336
1137	scaffold4338	75024	97	chr17	6379549	90	chr17	scaffold4338	20
1138	scaffold4801	41964	98	chr17	3661879	91	chr17	scaffold4801	8
1139	scaffold1586	129080	99	chr17	10897352	92	chr17	scaffold1586	51
1140	scaffold869	493433	100	chr17	35980990	93	chr17	scaffold869	127
1141	scaffold1237	263589	101	chr17	18483985	94	chr17	scaffold1237	83
1142	scaffold1920	202482	102	chr17	17680665	95	chr17	scaffold1920	60
1143	scaffold1129	586938	103	chr17	51956787	96	chr17	scaffold1129	248
1144	scaffold1826	3122854	104	chr17	258175352	97	chr17	scaffold1826	1620	chr29	15	chr12	2
1145	scaffold1384	526195	105	chr17	44886707	98	chr17	scaffold1384	295	chr21	6
1146	scaffold953	1726096	106	chr17	148743378	99	chr17	scaffold953	1012	chr3	4	chr15	4
1147	scaffold5847	30609	107	chr17	2827723	100	chr17	scaffold5847	19
1148	scaffold125	3141770	108	chr17	244628973	101	chr17	scaffold125	1499
1149	scaffold4219	126131	109	chr17	11192552	102	chr17	scaffold4219	51
1150	scaffold802	1509397	110	chr17	116561923	103	chr17	scaffold802	692
1151	scaffold1946	751451	111	chr17	67319071	104	chr17	scaffold1946	350
1152	scaffold1489	92687	112	chr17	8560123	105	chr17	scaffold1489	49
1153	scaffold2884	397705	113	chr17	37542299	106	chr17	scaffold2884	248
1154	scaffold1636	70629	114	chr17	6426355	107	chr17	scaffold1636	39
1155	scaffold441	1643653	115	chr17	144439178	108	chr17	scaffold441	776
1156	scaffold3099	422925	116	chr17	36784874	109	chr17	scaffold3099	182
1157	scaffold3129	580582	117	chr17	46819734	110	chr17	scaffold3129	161
1158	scaffold279	3156456	118	chr17	270571438	111	chr17	scaffold279	1134
1159	scaffold118	1332379	119	chr17	111836830	112	chr17	scaffold118	568
1160	scaffold5946	56727	120	chr17	4923689	113	chr17	scaffold5946	10
1161	scaffold2273	138467	121	chr17	11981877	114	chr17	scaffold2273	29
1162	scaffold2739	928960	122	chr17	78584226	115	chr17	scaffold2739	315
1163	scaffold5318	34583	123	chr17	1894479
1164	scaffold5429	35939	124	chr17	70271
1165	scaffold1094	396493	125	chr17	46707
1166	scaffold390	273649	126	chr17	7898
1167	scaffold4994	20064	127	chr17	1529532
1168	scaffold3276	105835	128	chr17	9310765	116	chr17	scaffold3276	15
1169	scaffold2971	78887	129	chr17	5452539	117	chr17	scaffold2971	2
1170	scaffold1454	492666	130	chr17	32841217	118	chr17	scaffold1454	32
1171	scaffold3513	89334	131	chr17	7979133	119	chr17	scaffold3513	3
1172	scaffold2514	433195	132	chr17	27991665	120	chr17	scaffold2514	22
1173	scaffold4848	68489	133	chr17	5902449	121	chr17	scaffold4848	7
1174	scaffold1190	146191	134	chr17	12323931	122	chr17	scaffold1190	8
1175	scaffold1713	834158	135	chr17	44810849	123	chr17	scaffold1713	47
1176	scaffold3056	688294	1	chr18	4188	189	chr1	scaffold3056	3											1
1177	scaffold1879	348749	2	chr18	7500896	2	chr18	scaffold1879	14
1178	scaffold3489	172837	3	chr18	14281724	3	chr18	scaffold3489	31
1179	scaffold3851	225769	4	chr18	19614610	4	chr18	scaffold3851	38
1180	scaffold8509	30721	5	chr18	2684013	5	chr18	scaffold8509	3
1181	scaffold624	2651129	6	chr18	187842274	6	chr18	scaffold624	797
1182	scaffold2025	2065108	7	chr18	177959603	7	chr18	scaffold2025	575
1183	scaffold5250	43416	8	chr18	3331
1184	scaffold8335	10899	9	chr18	1539224	8	chr18	scaffold8335	6
1185	scaffold2543	2170896	10	chr18	194533148	9	chr18	scaffold2543	763	chr11	3
1186	scaffold3274	42845	11	chr18	3661236	10	chr18	scaffold3274	6
1187	scaffold2498	108050	12	chr18	9462999	11	chr18	scaffold2498	11
1188	scaffold4306	45282	13	chr18	3640095	12	chr18	scaffold4306	5	chr2	1
1189	scaffold2808	309339	14	chr18	25393605	13	chr18	scaffold2808	112
1190	scaffold2454	620499	15	chr18	53082123	14	chr18	scaffold2454	220
1191	scaffold1591	1197755	16	chr18	105900768	15	chr18	scaffold1591	378
1192	scaffold473	4651630	17	chr18	367284086	16	chr18	scaffold473	1746
1193	scaffold776	496252	18	chr18	41740117	17	chr18	scaffold776	213
1194	scaffold562	290853	19	chr18	23815536	18	chr18	scaffold562	117
1195	scaffold2632	1039914	20	chr18	80938439	19	chr18	scaffold2632	412
1196	scaffold3087	724149	21	chr18	47399611	20	chr18	scaffold3087	203
1197	scaffold1572	1485332	22	chr18	113357841	21	chr18	scaffold1572	568	chr26	3
1198	scaffold1258	1518968	23	chr18	118221637	22	chr18	scaffold1258	599
1199	scaffold2862	459256	24	chr18	39466543	23	chr18	scaffold2862	196
1200	scaffold381	2792358	25	chr18	239234086	24	chr18	scaffold381	1343	chr1	5	chr12	3
1201	scaffold1168	3134670	26	chr18	271370443	25	chr18	scaffold1168	1513
1202	scaffold2425	422013	27	chr18	35378536	26	chr18	scaffold2425	136
1203	scaffold727	2011685	28	chr18	145845998	27	chr18	scaffold727	558	chr17	4
1204	scaffold571	774914	29	chr18	32704983	28	chr18	scaffold571	164	chr17	4
1205	scaffold3992	188838	30	chr18	14273901	29	chr18	scaffold3992	67
1206	scaffold1730	1473373	31	chr18	117212620	30	chr18	scaffold1730	529
1207	scaffold2060	901776	32	chr18	77717969	31	chr18	scaffold2060	422
1208	scaffold740	5996628	33	chr18	522930985	32	chr18	scaffold740	3427
1209	scaffold1162	1505247	34	chr18	129631809	33	chr18	scaffold1162	702	chr15	7
1210	scaffold2271	1174032	35	chr18	105367851	34	chr18	scaffold2271	569
1211	scaffold984	1614729	36	chr18	123244931	35	chr18	scaffold984	610
1212	scaffold674	679659	37	chr18	52799485	36	chr18	scaffold674	233
1213	scaffold783	345396	38	chr18	20062769	37	chr18	scaffold783	170
1214	scaffold2576	547384	39	chr18	47112931	38	chr18	scaffold2576	261
1215	scaffold4858	75383	40	chr18	4531549	39	chr18	scaffold4858	10
1216	scaffold3866	34203	41	chr18	1130034	40	chr18	scaffold3866	1
1217	scaffold2547	2334642	42	chr18	202264056	41	chr18	scaffold2547	1319
1218	scaffold3467	223186	43	chr18	19051896	42	chr18	scaffold3467	107
1219	scaffold357	2127149	44	chr18	156964187	43	chr18	scaffold357	862
1220	scaffold1292	1231913	45	chr18	97018
1221	scaffold944	11800	46	chr18	1396425
1222	scaffold1916	55039	47	chr18	3900084
1223	scaffold881	49929	48	chr18	4265332
1224	scaffold4377	20089	49	chr18	1778326	44	chr18	scaffold4377	2
1225	scaffold2882	620225	50	chr18	47323717	45	chr18	scaffold2882	308
1226	scaffold3336	98678	51	chr18	8830518	46	chr18	scaffold3336	11
1227	scaffold7327	11746	52	chr18	79157
1228	scaffold2460	175472	53	chr18	12581337	47	chr18	scaffold2460	41
1229	scaffold973	554684	54	chr18	47695705	48	chr18	scaffold973	206	chr5	2
1230	scaffold7245	34143	55	chr18	2633539	49	chr18	scaffold7245	12
1231	scaffold1279	1061397	56	chr18	92007989	50	chr18	scaffold1279	450
1232	scaffold682	380769	57	chr18	30861567	51	chr18	scaffold682	173
1233	scaffold1347	1009574	58	chr18	87347066	52	chr18	scaffold1347	455
1234	scaffold3506	48511	59	chr18	2696660	53	chr18	scaffold3506	7
1235	scaffold774	986924	60	chr18	88169177	54	chr18	scaffold774	451
1236	scaffold7634	10719	61	chr18	12329
1237	scaffold1966	919377	62	chr18	81670842	55	chr18	scaffold1966	518
1238	scaffold1090	559255	63	chr18	39056385	56	chr18	scaffold1090	218
1239	scaffold7536	10676	64	chr18	70382
1240	scaffold294	376576	65	chr18	33960978	57	chr18	scaffold294	116
1241	scaffold328	166700	66	chr18	11935403	58	chr18	scaffold328	22
1242	scaffold3822	240166	67	chr18	20274890	59	chr18	scaffold3822	72
1243	scaffold2001	505002	68	chr18	42814625	60	chr18	scaffold2001	181
1244	scaffold1600	91845	69	chr18	6917319	61	chr18	scaffold1600	26
1245	scaffold3974	11728	70	chr18	113826
1246	scaffold3743	130588	71	chr18	10275411	62	chr18	scaffold3743	45	chr2	3
1247	scaffold141	80401	72	chr18	7328891	63	chr18	scaffold141	2
1248	scaffold2027	131618	73	chr18	8800202	64	chr18	scaffold2027	1
1249	scaffold434	21610	74	chr18	19215
1250	scaffold939	96540	75	chr18	10350930
1251	scaffold2945	22489	76	chr18	319332
1252	scaffold1450	83915	77	chr18	1914904
1253	scaffold2122	48233	78	chr18	6720690
1254	scaffold1350	52835	79	chr18	85314
1255	scaffold4141	54474	80	chr18	1021336
1256	scaffold2926	49713	81	chr18	1182466
1257	scaffold220	145844	82	chr18	13877684	65	chr18	scaffold220	2
1258	scaffold3345	24242	83	chr18	312162	66	chr18	scaffold3345	1
1259	scaffold2571	122554	84	chr18	10514623
1260	scaffold30	24194	85	chr18	823468
1261	scaffold2618	67591	86	chr18	3576023	67	chr18	scaffold2618	1
1262	scaffold6602	12640	87	chr18	10899
1263	scaffold1056	65484	88	chr18	3278743
1264	scaffold4202	31729	89	chr18	2227452
1265	scaffold2702	115128	90	chr18	10243658	68	chr18	scaffold2702	23
1266	scaffold68	355645	91	chr18	24492667	69	chr18	scaffold68	74
1267	scaffold3537	246549	92	chr18	5303893	70	chr18	scaffold3537	17
1268	scaffold745	40153	93	chr18	62769
1269	scaffold3740	19633	94	chr18	165106
1270	scaffold4861	37421	95	chr18	192582
1271	scaffold1642	252545	96	chr18	20492406	71	chr18	scaffold1642	69
1272	scaffold2199	211416	97	chr18	14956749	72	chr18	scaffold2199	70
1273	scaffold1924	48710	98	chr18	4260737	73	chr18	scaffold1924	17
1274	scaffold1689	228540	99	chr18	9392211	74	chr18	scaffold1689	43
1275	scaffold2223	82350	100	chr18	51976
1276	scaffold1678	31100	101	chr18	57271
1277	scaffold1587	38927	102	chr18	165256
1278	scaffold2404	63483	103	chr18	4752272	75	chr18	scaffold2404	1
1279	scaffold4655	27368	104	chr18	1865928	76	chr18	scaffold4655	4
1280	scaffold2937	16856	105	chr18	348727
1281	scaffold4213	63116	106	chr18	5206806	77	chr18	scaffold4213	9
1282	scaffold4045	44192	107	chr18	2378
1283	scaffold3915	32931	108	chr18	4197657
1284	scaffold5793	11618	109	chr18	1113041
1285	scaffold5833	47460	110	chr18	3102914
1286	scaffold4524	49798	111	chr18	1901159	78	chr18	scaffold4524	4
1287	scaffold3488	44520	112	chr18	3402305	79	chr18	scaffold3488	1
1288	scaffold3589	111321	113	chr18	8270816	80	chr18	scaffold3589	21
1289	scaffold3047	11998	114	chr18	73136
1290	scaffold4239	22095	115	chr18	1603907
1291	scaffold3202	45645	116	chr18	3708519	81	chr18	scaffold3202	6
1292	scaffold6451	10839	117	chr18	23297
1293	scaffold4601	12693	118	chr18	78093
1294	scaffold471	107241	119	chr18	8283148	82	chr18	scaffold471	7
1295	scaffold5914	17389	120	chr18	1252337
1296	scaffold1065	15131	121	chr18	588351
1297	scaffold5263	22605	122	chr18	1941764	83	chr18	scaffold5263	7
1298	scaffold5363	11272	123	chr18	1029465	84	chr18	scaffold5363	3
1299	scaffold3064	55664	124	chr18	3730913	85	chr18	scaffold3064	14
1300	scaffold2361	134741	125	chr18	400904
1301	scaffold2442	258523	126	chr18	18531653	86	chr18	scaffold2442	44
1302	scaffold4268	25446	127	chr18	1849105
1303	scaffold4161	15601	128	chr18	1240369	87	chr18	scaffold4161	2
1304	scaffold2333	50965	129	chr18	3885600	88	chr18	scaffold2333	1
1305	scaffold403	73717	130	chr18	5743618	89	chr18	scaffold403	16
1306	scaffold3290	17832	131	chr18	1659700
1307	scaffold5192	38704	132	chr18	1604988	90	chr18	scaffold5192	1
1308	scaffold7164	11100	133	chr18	746752	91	chr18	scaffold7164	1
1309	scaffold2857	41219	134	chr18	3653988	92	chr18	scaffold2857	8	chr29	1
1310	scaffold4389	19723	135	chr18	1624404	93	chr18	scaffold4389	3
1311	scaffold2167	68124	136	chr18	5675773	94	chr18	scaffold2167	13
1312	scaffold2590	168693	137	chr18	13039905	95	chr18	scaffold2590	34
1313	scaffold3267	37705	138	chr18	3004683	96	chr18	scaffold3267	8
1314	scaffold4359	17472	139	chr18	1673380	97	chr18	scaffold4359	7
1315	scaffold2410	56596	140	chr18	4402873	98	chr18	scaffold2410	13
1316	scaffold1588	373007	141	chr18	29816556	99	chr18	scaffold1588	129
1317	scaffold1573	149775	142	chr18	10800331	100	chr18	scaffold1573	29
1318	scaffold2861	124008	143	chr18	8597182	101	chr18	scaffold2861	17
1319	scaffold1352	149275	144	chr18	11620228	102	chr18	scaffold1352	31
1320	scaffold3235	31280	145	chr18	2640039	103	chr18	scaffold3235	1
1321	scaffold2033	80634	146	chr18	6368817	104	chr18	scaffold2033	15
1322	scaffold1862	76805	147	chr18	6436610	105	chr18	scaffold1862	12
1323	scaffold3116	27248	148	chr18	2154653	106	chr18	scaffold3116	9
1324	scaffold395	1229622	1	chr19	21010576	2	chr19	scaffold395	3
1325	scaffold3480	66818	2	chr19	5317212	3	chr19	scaffold3480	2
1326	scaffold4131	66874	3	chr19	5832836	4	chr19	scaffold4131	13
1327	scaffold1919	220266	4	chr19	13138564	5	chr19	scaffold1919	1
1328	scaffold1248	780895	5	chr19	27105312	6	chr19	scaffold1248	5
1329	scaffold1864	208769	6	chr19	7857422	7	chr19	scaffold1864	4
1330	scaffold177	347128	7	chr19	25024167	8	chr19	scaffold177	11
1331	scaffold611	378955	8	chr19	31442069	9	chr19	scaffold611	53
1332	scaffold2023	792438	9	chr19	56085959	10	chr19	scaffold2023	129
1333	scaffold7842	16843	10	chr19	1267188	11	chr19	scaffold7842	3
1334	scaffold1983	60944	11	chr19	4676721	12	chr19	scaffold1983	11
1335	scaffold3259	202477	12	chr19	17491476	13	chr19	scaffold3259	61
1336	scaffold1386	384869	13	chr19	28185741	14	chr19	scaffold1386	114
1337	scaffold6100	17116	14	chr19	1402326	15	chr19	scaffold6100	6
1338	scaffold2092	679729	15	chr19	52716201	16	chr19	scaffold2092	148
1339	scaffold4074	63680	16	chr19	7619104	17	chr19	scaffold4074	1
1340	scaffold4289	42942	17	chr19	3858167	18	chr19	scaffold4289	1
1341	scaffold2758	15821	18	chr19	706886
1342	scaffold3237	146345	19	chr19	11579548	19	chr19	scaffold3237	18
1343	scaffold3209	17911	20	chr19	550141
1344	scaffold620	867019	21	chr19	73161626	20	chr19	scaffold620	200
1345	scaffold2108	388247	22	chr19	33733389	21	chr19	scaffold2108	102
1346	scaffold66	505902	23	chr19	36380755	22	chr19	scaffold66	103
1347	scaffold12	385748	24	chr19	30953802	23	chr19	scaffold12	103
1348	scaffold4834	355331	25	chr19	29732502	24	chr19	scaffold4834	113
1349	scaffold1259	1238226	26	chr19	99042847	25	chr19	scaffold1259	446	chr8	3
1350	scaffold1659	298384	27	chr19	25819582	26	chr19	scaffold1659	124
1351	scaffold444	3680757	28	chr19	234318489	27	chr19	scaffold444	1259	chr29	226	chr16	147	chr23	6	chr9	2	chr1	2
1352	scaffold961	120846	29	chr19	10661306	28	chr19	scaffold961	88
1353	scaffold178	888338	30	chr19	80084555	29	chr19	scaffold178	410
1354	scaffold1164	2391500	31	chr19	208747277	30	chr19	scaffold1164	747	chr10	4
1355	scaffold3090	423255	32	chr19	37719010	31	chr19	scaffold3090	119
1356	scaffold864	2587194	33	chr19	225806328	32	chr19	scaffold864	1069
1357	scaffold2467	360745	34	chr19	31861361	33	chr19	scaffold2467	194
1358	scaffold136	3179800	35	chr19	274996308	34	chr19	scaffold136	1894	chr7	5	chr27	3
1359	scaffold445	857253	36	chr19	69444325	35	chr19	scaffold445	478
1360	scaffold3734	11274	37	chr19	702262	36	chr19	scaffold3734	2
1361	scaffold4516	16614	38	chr19	1330534	37	chr19	scaffold4516	3
1362	scaffold3109	61107	39	chr19	4661254	38	chr19	scaffold3109	4
1363	scaffold4784	93321	40	chr19	7253457	39	chr19	scaffold4784	22
1364	scaffold5656	18779	41	chr19	1481312	40	chr19	scaffold5656	4
1365	scaffold2280	1578402	42	chr19	135713623	41	chr19	scaffold2280	830	chr11	2	chr25	2
1366	scaffold720	17334	43	chr19	3531
1367	scaffold3770	229424	44	chr19	20352726	42	chr19	scaffold3770	116
1368	scaffold2150	1027118	45	chr19	85344825	43	chr19	scaffold2150	600
1369	scaffold348	243091	46	chr19	21557100	44	chr19	scaffold348	175
1370	scaffold4920	17875	47	chr19	2935972	45	chr19	scaffold4920	13
1371	scaffold10920	14679	48	chr19	499308	46	chr19	scaffold10920	1
1372	scaffold6128	10424	49	chr19	1345010	47	chr19	scaffold6128	3
1373	scaffold349	18606	50	chr19	3210484	48	chr19	scaffold349	11
1374	scaffold828	432318	51	chr19	26918
1375	scaffold753	788783	52	chr19	67117534	49	chr19	scaffold753	501	chr22	2
1376	scaffold2518	1025881	53	chr19	92770854	50	chr19	scaffold2518	553
1377	scaffold2431	659084	54	chr19	57910513	51	chr19	scaffold2431	337
1378	scaffold1884	105087	55	chr19	9555562	52	chr19	scaffold1884	35
1379	scaffold11	4584722	56	chr19	376467183	53	chr19	scaffold11	2143	chr13	3
1380	scaffold634	975480	57	chr19	85336583	54	chr19	scaffold634	474
1381	scaffold308	3263282	58	chr19	289712572	55	chr19	scaffold308	1861	chr5	2	chr9	2
1382	scaffold994	2373879	59	chr19	207116657	56	chr19	scaffold994	1489
1383	scaffold1207	492924	60	chr19	40614012	57	chr19	scaffold1207	150
1384	scaffold1742	258433	61	chr19	24445193	58	chr19	scaffold1742	99	chr10	7
1385	scaffold4119	101911	62	chr19	9441679	59	chr19	scaffold4119	43
1386	scaffold1167	1073395	63	chr19	87540852	60	chr19	scaffold1167	611	chr26	82	chr13	3
1387	scaffold3545	25282	64	chr19	1337671
1388	scaffold2974	304851	65	chr19	27179910	61	chr19	scaffold2974	190
1389	scaffold2529	1101589	66	chr19	95290976	62	chr19	scaffold2529	688
1390	scaffold5431	33128	67	chr19	2747839	63	chr19	scaffold5431	8	chr25	1
1391	scaffold1733	386638	68	chr19	35370088	64	chr19	scaffold1733	233
1392	scaffold841	362705	69	chr19	23802580	65	chr19	scaffold841	185
1393	scaffold2149	598187	70	chr19	52355780	66	chr19	scaffold2149	315
1394	scaffold1928	2154833	71	chr19	176958821	67	chr19	scaffold1928	1100
1395	scaffold4386	356643	72	chr19	31726338	68	chr19	scaffold4386	224
1396	scaffold132	1748699	73	chr19	143728850	69	chr19	scaffold132	740
1397	scaffold2470	222356	74	chr19	19473465	70	chr19	scaffold2470	98
1398	scaffold4847	43632	75	chr19	183156
1399	scaffold1516	52613	76	chr19	1406448
1400	scaffold164	57590	77	chr19	4433044
1401	scaffold4480	24495	78	chr19	236760
1402	scaffold2040	1043792	79	chr19	90912246	71	chr19	scaffold2040	574
1403	scaffold2554	784474	80	chr19	62972110	72	chr19	scaffold2554	379
1404	scaffold292	970146	81	chr19	86226560	73	chr19	scaffold292	499
1405	scaffold3451	918814	82	chr19	81317756	74	chr19	scaffold3451	355
1406	scaffold6578	17909	83	chr19	1388065	75	chr19	scaffold6578	5
1407	scaffold491	1989770	84	chr19	4244
1408	scaffold58	252168	85	chr19	26866
1409	scaffold2501	2703776	86	chr19	212644559	76	chr19	scaffold2501	968
1410	scaffold4044	202309	87	chr19	15011741	77	chr19	scaffold4044	26
1411	scaffold318	314037	88	chr19	26282258	78	chr19	scaffold318	55	chr20	4
1412	scaffold3889	165518	89	chr19	14415985	79	chr19	scaffold3889	46
1413	scaffold1841	658844	90	chr19	44534149	80	chr19	scaffold1841	139
1414	scaffold995	2308649	91	chr19	203000953	81	chr19	scaffold995	532
1415	scaffold1127	2800676	92	chr19	211225433	82	chr19	scaffold1127	374
1416	scaffold4787	12793	93	chr19	821579
1417	scaffold1527	654452	94	chr19	2199
1418	scaffold3846	27638	95	chr19	1630111
1419	scaffold7924	14558	96	chr19	25153
1420	scaffold2878	48333	1	chr2	675485
1421	scaffold3624	49907	2	chr2	531821
1422	scaffold2265	286396	3	chr2	22499883	1	chr2	scaffold2265	50
1423	scaffold1272	27581	4	chr2	1171919	2	chr2	scaffold1272	6
1424	scaffold170	1439742	5	chr2	123038197	3	chr2	scaffold170	546
1425	scaffold425	723887	6	chr2	35976314	4	chr2	scaffold425	59
1426	scaffold6991	31228	7	chr2	2772984	5	chr2	scaffold6991	7
1427	scaffold362	321664	8	chr2	23478308	6	chr2	scaffold362	22
1428	scaffold1481	469286	9	chr2	33544273	7	chr2	scaffold1481	39
1429	scaffold1662	732025	10	chr2	61385263	8	chr2	scaffold1662	118
1430	scaffold3299	301562	11	chr2	24333194	9	chr2	scaffold3299	86
1431	scaffold6488	18823	12	chr2	1595201	10	chr2	scaffold6488	4
1432	scaffold696	716055	13	chr2	60318562	11	chr2	scaffold696	207
1433	scaffold2693	880726	14	chr2	74323486	12	chr2	scaffold2693	206
1434	scaffold2505	278935	15	chr2	20390360	13	chr2	scaffold2505	67
1435	scaffold142	3665633	16	chr2	288355564	14	chr2	scaffold142	985	chr4	2
1436	scaffold1146	259044	17	chr2	12009603	15	chr2	scaffold1146	27
1437	scaffold2994	61369	18	chr2	4718752	16	chr2	scaffold2994	6
1438	scaffold1106	360126	19	chr2	28179957	17	chr2	scaffold1106	69
1439	scaffold1775	949347	20	chr2	46492
1440	scaffold591	60950	21	chr2	890963	18	chr2	scaffold591	4
1441	scaffold2653	302582	22	chr2	9797990	19	chr2	scaffold2653	9
1442	scaffold2593	120732	23	chr2	10032415	20	chr2	scaffold2593	9
1443	scaffold2400	59110	24	chr2	4253942	21	chr2	scaffold2400	2
1444	scaffold3541	71098	25	chr2	4948121	22	chr2	scaffold3541	10
1445	scaffold3510	114701	26	chr2	8308373	23	chr2	scaffold3510	18
1446	scaffold1881	126268	27	chr2	10319430	24	chr2	scaffold1881	27
1447	scaffold2123	266922	28	chr2	22768709	25	chr2	scaffold2123	75
1448	scaffold2028	293768	29	chr2	23317306	26	chr2	scaffold2028	32
1449	scaffold2568	177214	30	chr2	14496211	27	chr2	scaffold2568	25
1450	scaffold3041	114966	31	chr2	9585278	28	chr2	scaffold3041	22
1451	scaffold1389	324339	32	chr2	26664760	29	chr2	scaffold1389	92
1452	scaffold755	1177161	33	chr2	79822894	30	chr2	scaffold755	401
1453	scaffold2029	1538268	34	chr2	130498183	31	chr2	scaffold2029	478
1454	scaffold2676	829512	35	chr2	63554546	32	chr2	scaffold2676	250
1455	scaffold2306	2071042	36	chr2	169444807	33	chr2	scaffold2306	748
1456	scaffold1261	1413261	37	chr2	119600445	34	chr2	scaffold1261	563
1457	scaffold3503	164938	38	chr2	12596679	35	chr2	scaffold3503	73
1458	scaffold1075	286198	39	chr2	26143472	36	chr2	scaffold1075	154
1459	scaffold2489	326679	40	chr2	27787121	37	chr2	scaffold2489	159
1460	scaffold3561	383946	41	chr2	33129758	38	chr2	scaffold3561	227
1461	scaffold291	1689908	42	chr2	67672
1462	scaffold1553	1067073	43	chr2	84666337	39	chr2	scaffold1553	505
1463	scaffold2346	1104343	44	chr2	93828708	40	chr2	scaffold2346	523
1464	scaffold3256	87417	45	chr2	6875587	41	chr2	scaffold3256	36
1465	scaffold1	4151083	46	chr2	330185237	42	chr2	scaffold1	1933
1466	scaffold6754	18408	47	chr2	1643078	43	chr2	scaffold6754	8
1467	scaffold4564	43824	48	chr2	3990136	44	chr2	scaffold4564	16
1468	scaffold1214	1792334	49	chr2	149767712	45	chr2	scaffold1214	683
1469	scaffold6118	16441	50	chr2	728332	46	chr2	scaffold6118	1
1470	scaffold2158	534899	51	chr2	33136876	47	chr2	scaffold2158	131	chr7	3
1471	scaffold2616	503380	52	chr2	43992888	48	chr2	scaffold2616	204
1472	scaffold748	2540139	53	chr2	218626463	49	chr2	scaffold748	1121	chr4	2	chr5	2
1473	scaffold886	3393298	54	chr2	264272371	50	chr2	scaffold886	1640
1474	scaffold1807	888014	55	chr2	68586051	51	chr2	scaffold1807	368
1475	scaffold3080	278166	56	chr2	24054349	52	chr2	scaffold3080	140
1476	scaffold4047	92255	57	chr2	8067151	53	chr2	scaffold4047	37
1477	scaffold2085	1945065	58	chr2	166818905	54	chr2	scaffold2085	952	chr28	2
1478	scaffold822	945077	59	chr2	71693982	55	chr2	scaffold822	306
1479	scaffold813	1438734	60	chr2	107979418	56	chr2	scaffold813	477
1480	scaffold3903	518643	61	chr2	43437711	57	chr2	scaffold3903	176
1481	scaffold1958	196811	62	chr2	11817474	58	chr2	scaffold1958	64
1482	scaffold2636	196355	63	chr2	13888544	59	chr2	scaffold2636	71
1483	scaffold2098	187830	64	chr2	15150020	60	chr2	scaffold2098	71
1484	scaffold735	1375412	65	chr2	105913688	61	chr2	scaffold735	641
1485	scaffold3841	261614	66	chr2	21637631	62	chr2	scaffold3841	151
1486	scaffold678	2795758	67	chr2	198574829	63	chr2	scaffold678	1117
1487	scaffold47	1706225	68	chr2	147123476	64	chr2	scaffold47	719
1488	scaffold2043	632061	69	chr2	55263711	65	chr2	scaffold2043	315
1489	scaffold3105	651749	70	chr2	47189684	66	chr2	scaffold3105	315
1490	scaffold2034	930112	71	chr2	79631117	67	chr2	scaffold2034	360
1491	scaffold778	277065	72	chr2	23517540	68	chr2	scaffold778	91
1492	scaffold4285	97484	73	chr2	8375983	69	chr2	scaffold4285	32
1493	scaffold343	1898847	74	chr2	154229893	70	chr2	scaffold343	838
1494	scaffold717	2621306	75	chr2	207942787	71	chr2	scaffold717	1047	chr4	8
1495	scaffold212	1992161	76	chr2	151494935	72	chr2	scaffold212	560	chr9	15	chr1	5
1496	scaffold435	4397260	77	chr2	320802357	73	chr2	scaffold435	1464	chr17	4	chr11	2
1497	scaffold1108	2929636	78	chr2	248869567	74	chr2	scaffold1108	1386
1498	scaffold851	4271683	79	chr2	327325494	75	chr2	scaffold851	1429	chr11	2
1499	scaffold1861	221815	80	chr2	17885308	76	chr2	scaffold1861	33
1500	scaffold1517	146349	81	chr2	12062471	77	chr2	scaffold1517	29
1501	scaffold2837	1074298	82	chr2	89672201	78	chr2	scaffold2837	400	chr4	4
1502	scaffold1460	1267600	83	chr2	105887902	79	chr2	scaffold1460	543	chr1	17
1503	scaffold3898	86098	84	chr2	7507604	80	chr2	scaffold3898	44
1504	scaffold712	499220	85	chr2	40960807	81	chr2	scaffold712	240
1505	scaffold1501	1148565	86	chr2	99725415	82	chr2	scaffold1501	480
1506	scaffold266	1975769	87	chr2	169909318	83	chr2	scaffold266	626	chr24	5
1507	scaffold2303	684319	88	chr2	55456379	84	chr2	scaffold2303	115
1508	scaffold2559	713945	89	chr2	56789534	85	chr2	scaffold2559	172	chr14	4
1509	scaffold2179	171576	90	chr2	14743985	86	chr2	scaffold2179	45
1510	scaffold914	1243178	91	chr2	83795729	87	chr2	scaffold914	173
1511	scaffold2219	1716253	92	chr2	137665280	88	chr2	scaffold2219	381
1512	scaffold1633	976534	93	chr2	76861866	89	chr2	scaffold1633	473
1513	scaffold2297	1171078	94	chr2	95273376	90	chr2	scaffold2297	434
1514	scaffold1327	358695	95	chr2	24848803	91	chr2	scaffold1327	35
1515	scaffold272	1157036	96	chr2	69165382	92	chr2	scaffold272	156
1516	scaffold1200	801475	97	chr2	63183329	93	chr2	scaffold1200	245
1517	scaffold1310	1459542	98	chr2	124191738	94	chr2	scaffold1310	703
1518	scaffold702	1172305	99	chr2	101345195	95	chr2	scaffold702	695	chr7	3
1519	scaffold665	2772748	100	chr2	233237102	96	chr2	scaffold665	1337	chr22	3
1520	scaffold3154	525006	101	chr2	45826072	97	chr2	scaffold3154	268
1521	scaffold1571	4130072	102	chr2	340448332	98	chr2	scaffold1571	2067	chr3	2
1522	scaffold1866	1400931	103	chr2	120018195	99	chr2	scaffold1866	660
1523	scaffold2712	380873	104	chr2	32908432	100	chr2	scaffold2712	209
1524	scaffold2343	871720	105	chr2	75773535	101	chr2	scaffold2343	430
1525	scaffold199	1979840	106	chr2	164895875	102	chr2	scaffold199	886	chr8	3
1526	scaffold4262	390992	107	chr2	32092741	103	chr2	scaffold4262	122
1527	scaffold919	410405	108	chr2	33887333	104	chr2	scaffold919	137
1528	scaffold3232	540136	109	chr2	45079680	105	chr2	scaffold3232	223
1529	scaffold1388	278093	110	chr2	24105298	106	chr2	scaffold1388	106
1530	scaffold656	1532744	111	chr2	125942601	107	chr2	scaffold656	638
1531	scaffold1403	186926	112	chr2	12793765	108	chr2	scaffold1403	45
1532	scaffold2709	2029085	113	chr2	159275233	109	chr2	scaffold2709	735
1533	scaffold854	587949	114	chr2	46347552	110	chr2	scaffold854	290
1534	scaffold252	3425337	115	chr2	293609419	111	chr2	scaffold252	1866	chr26	2
1535	scaffold147	1918707	116	chr2	162211660	112	chr2	scaffold147	784
1536	scaffold88	1415899	117	chr2	106918768	113	chr2	scaffold88	488
1537	scaffold2610	262011	118	chr2	21769242	114	chr2	scaffold2610	106
1538	scaffold579	74758	119	chr2	6310305	115	chr2	scaffold579	25
1539	scaffold1438	327965	120	chr2	26715263	116	chr2	scaffold1438	115
1540	scaffold910	306559	121	chr2	25231624	117	chr2	scaffold910	105
1541	scaffold772	373358	122	chr2	31927867	118	chr2	scaffold772	153
1542	scaffold1151	188329	123	chr2	15439027	119	chr2	scaffold1151	77
1543	scaffold3769	208522	124	chr2	18093938	120	chr2	scaffold3769	87
1544	scaffold2841	788384	125	chr2	67773646	121	chr2	scaffold2841	343	chr4	4
1545	scaffold4020	251401	126	chr2	21544444	122	chr2	scaffold4020	96
1546	scaffold1476	86963	127	chr2	6242342	123	chr2	scaffold1476	12
1547	scaffold3484	238356	128	chr2	17408522	124	chr2	scaffold3484	65
1548	scaffold269	2715777	129	chr2	213160053	125	chr2	scaffold269	844	chr3	26
1549	scaffold1434	748228	130	chr2	14912139	126	chr2	scaffold1434	61	chr3	171
1550	scaffold2233	595533	131	chr2	51584253	127	chr2	scaffold2233	312
1551	scaffold4411	86698	132	chr2	6687238	128	chr2	scaffold4411	13
1552	scaffold4393	152842	133	chr2	13040122	129	chr2	scaffold4393	89
1553	scaffold2054	2622317	134	chr2	226836205	130	chr2	scaffold2054	1360
1554	scaffold663	685020	135	chr2	60013564	131	chr2	scaffold663	310
1555	scaffold603	325196	136	chr2	24753396	132	chr2	scaffold603	69
1556	scaffold1760	258877	137	chr2	22012457	133	chr2	scaffold1760	58
1557	scaffold3404	132004	138	chr2	8306742	134	chr2	scaffold3404	37
1558	scaffold3320	141540	139	chr2	12218357	135	chr2	scaffold3320	43
1559	scaffold3223	93782	140	chr2	7917473	136	chr2	scaffold3223	21
1560	scaffold1362	89430	141	chr2	7975811	137	chr2	scaffold1362	65
1561	scaffold734	3264403	142	chr2	271915218	138	chr2	scaffold734	1650
1562	scaffold3732	212339	143	chr2	14242220	139	chr2	scaffold3732	73
1563	scaffold1298	784774	144	chr2	68180894	140	chr2	scaffold1298	262
1564	scaffold1766	3932258	145	chr2	332257751	141	chr2	scaffold1766	1093	chr11	6
1565	scaffold2658	471238	146	chr2	38958113	142	chr2	scaffold2658	61
1566	scaffold3386	740342	147	chr2	63092612	143	chr2	scaffold3386	141
1567	scaffold1732	486742	148	chr2	41755548	144	chr2	scaffold1732	43
1568	scaffold1804	163312	149	chr2	14355250	145	chr2	scaffold1804	10
1569	scaffold2017	417524	150	chr2	34388411	146	chr2	scaffold2017	20
1570	scaffold2140	991910	151	chr2	79305342	147	chr2	scaffold2140	97
1571	scaffold5144	90469	1	chr20	8622409	1	chr20	scaffold5144	51
1572	scaffold3775	162121	2	chr20	12277596	2	chr20	scaffold3775	75
1573	scaffold4085	155692	3	chr20	12655835	3	chr20	scaffold4085	67
1574	scaffold2535	84360	4	chr20	6536311	4	chr20	scaffold2535	26
1575	scaffold3767	81556	5	chr20	6071940	5	chr20	scaffold3767	29
1576	scaffold5053	38235	6	chr20	3437541	6	chr20	scaffold5053	4
1577	scaffold1985	909230	7	chr20	78174661	7	chr20	scaffold1985	285
1578	scaffold5104	266303	8	chr20	22820040	8	chr20	scaffold5104	55
1579	scaffold158	1440689	9	chr20	125930538	9	chr20	scaffold158	438
1580	scaffold2084	140465	10	chr20	12043790	10	chr20	scaffold2084	37
1581	scaffold5233	25839	11	chr20	2125047	11	chr20	scaffold5233	4
1582	scaffold3807	34723	12	chr20	173357
1583	scaffold3372	11065	13	chr20	48228
1584	scaffold2871	810780	14	chr20	71009487	12	chr20	scaffold2871	240
1585	scaffold1479	205980	15	chr20	18506308	13	chr20	scaffold1479	58
1586	scaffold1152	2480441	16	chr20	200157734	14	chr20	scaffold1152	787	chr29	17	chr24	3	chr6	3
1587	scaffold3395	801485	17	chr20	67013902	15	chr20	scaffold3395	292
1588	scaffold203	3179758	18	chr20	249967417	16	chr20	scaffold203	1293	chr26	3
1589	scaffold360	2368327	19	chr20	193840192	17	chr20	scaffold360	926
1590	scaffold4670	11741	20	chr20	703999	18	chr20	scaffold4670	1
1591	scaffold518	2021709	21	chr20	156902425	19	chr20	scaffold518	986	chr27	2
1592	scaffold1022	599386	22	chr20	49538760	20	chr20	scaffold1022	174
1593	scaffold1680	774064	23	chr20	62613288	21	chr20	scaffold1680	200	chr9	6
1594	scaffold1271	1405841	24	chr20	115827993	22	chr20	scaffold1271	649
1595	scaffold172	3305052	25	chr20	281856238	23	chr20	scaffold172	1346
1596	scaffold921	1649944	26	chr20	140229961	24	chr20	scaffold921	724
1597	scaffold31	2848716	27	chr20	237919632	25	chr20	scaffold31	1348
1598	scaffold436	755410	28	chr20	65047240	26	chr20	scaffold436	335
1599	scaffold1316	643006	29	chr20	50655680	27	chr20	scaffold1316	172
1600	scaffold3384	95000	30	chr20	8288482	28	chr20	scaffold3384	39
1601	scaffold4643	227480	31	chr20	15856046	29	chr20	scaffold4643	73
1602	scaffold559	1326451	32	chr20	109623423	30	chr20	scaffold559	532
1603	scaffold2883	595814	33	chr20	47634025	31	chr20	scaffold2883	206
1604	scaffold661	2235852	34	chr20	178096677	32	chr20	scaffold661	780
1605	scaffold216	3233678	35	chr20	266163668	33	chr20	scaffold216	1367
1606	scaffold2532	633178	36	chr20	56136075	34	chr20	scaffold2532	288
1607	scaffold2957	368811	37	chr20	33391005	35	chr20	scaffold2957	198
1608	scaffold1069	1002384	38	chr20	88013487	36	chr20	scaffold1069	480
1609	scaffold2350	670370	39	chr20	58758897	37	chr20	scaffold2350	371
1610	scaffold4845	176213	40	chr20	15362817	38	chr20	scaffold4845	76
1611	scaffold1969	370545	41	chr20	28957130	39	chr20	scaffold1969	154
1612	scaffold488	212746	42	chr20	17596455	40	chr20	scaffold488	67
1613	scaffold2516	316505	43	chr20	27554455	41	chr20	scaffold2516	128
1614	scaffold5358	63427	44	chr20	5792903	42	chr20	scaffold5358	38
1615	scaffold106	1464484	45	chr20	120146762	43	chr20	scaffold106	513
1616	scaffold1111	443232	46	chr20	38045201	44	chr20	scaffold1111	175
1617	scaffold94	2174146	47	chr20	131134706	45	chr20	scaffold94	789	chr15	183
1618	scaffold2938	79340	48	chr20	7107739	46	chr20	scaffold2938	36
1619	scaffold3544	227800	49	chr20	10662424	47	chr20	scaffold3544	69
1620	scaffold3179	285677	50	chr20	21782626	48	chr20	scaffold3179	98
1621	scaffold79	619242	51	chr20	48628172	49	chr20	scaffold79	145
1622	scaffold1020	1325406	52	chr20	90964171	50	chr20	scaffold1020	202
1623	scaffold268	762502	53	chr20	64321063	51	chr20	scaffold268	182	chr18	2
1624	scaffold1387	428623	54	chr20	27482744	52	chr20	scaffold1387	39
1625	scaffold502	1007349	55	chr20	71698683	53	chr20	scaffold502	107
1626	scaffold2831	426726	56	chr20	34218953	54	chr20	scaffold2831	86
1627	scaffold564	1853923	57	chr20	145938501	55	chr20	scaffold564	321
1628	scaffold2737	223447	58	chr20	19382686	56	chr20	scaffold2737	39
1629	scaffold1818	1292874	59	chr20	108837149	57	chr20	scaffold1818	300
1630	scaffold3926	26156	60	chr20	2150696	58	chr20	scaffold3926	3
1631	scaffold4582	21585	61	chr20	1787085	59	chr20	scaffold4582	2
1632	scaffold2013	61712	62	chr20	1277503	60	chr20	scaffold2013	8
1633	scaffold968	949328	63	chr20	80992396	61	chr20	scaffold968	186
1634	scaffold1153	1419916	64	chr20	114624360	62	chr20	scaffold1153	310
1635	scaffold2201	519250	65	chr20	44283889	63	chr20	scaffold2201	83
1636	scaffold498	524256	66	chr20	24357413	64	chr20	scaffold498	107
1637	scaffold991	2754623	67	chr20	231793092	65	chr20	scaffold991	931	chr12	5	chr18	5
1638	scaffold28	1707906	68	chr20	129994389	66	chr20	scaffold28	489
1639	scaffold3111	393415	69	chr20	26108376	67	chr20	scaffold3111	46
1640	scaffold3738	43102	70	chr20	3344080
1641	scaffold837	908559	71	chr20	74438378	68	chr20	scaffold837	200
1642	scaffold1161	1875951	72	chr20	160587178	69	chr20	scaffold1161	533
1643	scaffold1469	174445	73	chr20	15009339	70	chr20	scaffold1469	50
1644	scaffold955	1030106	74	chr20	362679
1645	scaffold2129	658511	75	chr20	56602681	71	chr20	scaffold2129	159
1646	scaffold1913	1367254	76	chr20	104178492	72	chr20	scaffold1913	182	chr9	6
1647	scaffold1269	697237	77	chr20	60286257	73	chr20	scaffold1269	104
1648	scaffold5124	79529	78	chr20	9874
1649	scaffold890	1958392	79	chr20	83227364	74	chr20	scaffold890	99	chr13	311
1650	scaffold3628	166832	80	chr20	14640912	75	chr20	scaffold3628	14
1651	scaffold613	3568294	81	chr20	275823306	76	chr20	scaffold613	381
1652	scaffold751	687808	82	chr20	47371969	77	chr20	scaffold751	39
1653	scaffold309	2284225	1	chr21	174332892
1654	scaffold2849	163609	2	chr21	13134843	2	chr21	scaffold2849	25
1655	scaffold2008	317754	3	chr21	26223340	3	chr21	scaffold2008	41
1656	scaffold1222	657317	4	chr21	48544360	4	chr21	scaffold1222	108
1657	scaffold217	1251272	5	chr21	102289944	5	chr21	scaffold217	419	chr28	4
1658	scaffold167	925339	6	chr21	77515024	6	chr21	scaffold167	356
1659	scaffold2485	848925	7	chr21	74537755	7	chr21	scaffold2485	230
1660	scaffold3174	608768	8	chr21	52364905	8	chr21	scaffold3174	131
1661	scaffold4989	46989	9	chr21	3494686	9	chr21	scaffold4989	8
1662	scaffold2334	362634	10	chr21	29231336	10	chr21	scaffold2334	74
1663	scaffold336	5541966	11	chr21	454078535	11	chr21	scaffold336	1669
1664	scaffold1872	1022298	12	chr21	86951106	12	chr21	scaffold1872	251
1665	scaffold2127	771356	13	chr21	55283550	13	chr21	scaffold2127	224
1666	scaffold861	488907	14	chr21	37464324	14	chr21	scaffold861	127
1667	scaffold711	1674453	15	chr21	145523001	15	chr21	scaffold711	437
1668	scaffold4821	212848	16	chr21	19029350	16	chr21	scaffold4821	77
1669	scaffold4090	564285	17	chr21	49352062	17	chr21	scaffold4090	206
1670	scaffold1102	357750	18	chr21	11463908	18	chr21	scaffold1102	29
1671	scaffold3461	336942	19	chr21	29427853	19	chr21	scaffold3461	189
1672	scaffold5814	12462	20	chr21	1061079	20	chr21	scaffold5814	2
1673	scaffold757	973240	21	chr21	78347348	21	chr21	scaffold757	465
1674	scaffold44	2496247	22	chr21	186756183	22	chr21	scaffold44	1037
1675	scaffold248	2996504	23	chr21	249204728	23	chr21	scaffold248	1395
1676	scaffold347	1503752	24	chr21	112574339	24	chr21	scaffold347	673
1677	scaffold877	558843	25	chr21	47672071	25	chr21	scaffold877	311
1678	scaffold641	648212	26	chr21	56073423	26	chr21	scaffold641	239	chr4	3
1679	scaffold3173	77167	27	chr21	6497477	27	chr21	scaffold3173	22
1680	scaffold2266	776033	28	chr21	64705293	28	chr21	scaffold2266	321
1681	scaffold146	273409	29	chr21	23729624	29	chr21	scaffold146	133
1682	scaffold450	2588385	30	chr21	214198353	30	chr21	scaffold450	1308
1683	scaffold2116	817557	31	chr21	71418228	31	chr21	scaffold2116	443
1684	scaffold4539	146059	32	chr21	12608944	32	chr21	scaffold4539	52
1685	scaffold1973	233338	33	chr21	18599622	33	chr21	scaffold1973	38
1686	scaffold3747	42834	34	chr21	3777371	34	chr21	scaffold3747	20
1687	scaffold337	814045	35	chr21	64203670	35	chr21	scaffold337	307
1688	scaffold1945	709033	36	chr21	52301162	36	chr21	scaffold1945	297
1689	scaffold1216	2213982	37	chr21	164584480	37	chr21	scaffold1216	717	chr10	2
1690	scaffold1942	462368	38	chr21	28762886	38	chr21	scaffold1942	149
1691	scaffold806	2202608	39	chr21	177497721	39	chr21	scaffold806	972	chr15	2
1692	scaffold5195	82564	40	chr21	6641011	40	chr21	scaffold5195	32
1693	scaffold355	593280	41	chr21	44038410	41	chr21	scaffold355	281
1694	scaffold2324	553656	42	chr21	48325998	42	chr21	scaffold2324	268
1695	scaffold1028	2128389	43	chr21	160349330	43	chr21	scaffold1028	1037	chr15	8
1696	scaffold3705	271317	44	chr21	22463542	44	chr21	scaffold3705	109
1697	scaffold428	2506628	45	chr21	212253925	45	chr21	scaffold428	1333	chr2	2
1698	scaffold1371	2840382	46	chr21	224368258	46	chr21	scaffold1371	1088	chr3	2
1699	scaffold1810	201955	47	chr21	12246682	47	chr21	scaffold1810	30
1700	scaffold1692	1194161	48	chr21	67240360	48	chr21	scaffold1692	202
1701	scaffold1359	792667	49	chr21	56557467	49	chr21	scaffold1359	108
1702	scaffold1364	197725	50	chr21	11442312	50	chr21	scaffold1364	37
1703	scaffold1589	441601	51	chr21	26856567	51	chr21	scaffold1589	77
1704	scaffold2825	528117	52	chr21	13220651	52	chr21	scaffold2825	45
1705	scaffold1803	111903	53	chr21	9042971	53	chr21	scaffold1803	24
1706	scaffold1927	403632	54	chr21	33203526	54	chr21	scaffold1927	108
1707	scaffold512	1943443	55	chr21	155298730	55	chr21	scaffold512	824
1708	scaffold3323	839632	56	chr21	73065055	56	chr21	scaffold3323	380
1709	scaffold2026	158005	57	chr21	12875684	57	chr21	scaffold2026	65
1710	scaffold2487	1000327	58	chr21	56042289	58	chr21	scaffold2487	268	chr2	6
1711	scaffold844	1004310	59	chr21	88287211	59	chr21	scaffold844	299
1712	scaffold2642	34889	60	chr21	4700856	60	chr21	scaffold2642	2
1713	scaffold3076	10501	61	chr21	143744
1714	scaffold4054	22393	62	chr21	2186956	61	chr21	scaffold4054	1
1715	scaffold5465	18825	63	chr21	2691683
1716	scaffold668	1131251	64	chr21	96343658	62	chr21	scaffold668	283
1717	scaffold4308	264980	65	chr21	12403820	63	chr21	scaffold4308	72
1718	scaffold2438	22424	66	chr21	1954020	64	chr21	scaffold2438	4
1719	scaffold1714	1407960	67	chr21	116729752	65	chr21	scaffold1714	383	chr7	21
1720	scaffold561	4154864	68	chr21	343754444	66	chr21	scaffold561	1180
1721	scaffold807	376679	69	chr21	33243124	67	chr21	scaffold807	84
1722	scaffold4783	180302	70	chr21	16271859	68	chr21	scaffold4783	56
1723	scaffold1796	493644	71	chr21	42872514	69	chr21	scaffold1796	117
1724	scaffold1643	344489	72	chr21	29480709	70	chr21	scaffold1643	78
1725	scaffold4686	28501	73	chr21	2964777	71	chr21	scaffold4686	3
1726	scaffold1817	531331	74	chr21	44840450	72	chr21	scaffold1817	123
1727	scaffold1107	222971	75	chr21	16501743	73	chr21	scaffold1107	22
1728	scaffold3277	145160	76	chr21	6456766	74	chr21	scaffold3277	9
1729	scaffold1198	598047	77	chr21	17321492	75	chr21	scaffold1198	14
1730	scaffold1677	1378898	1	chr22	20162	129	chr10	scaffold1677	1	chr8	1									1
1731	scaffold1855	531766	2	chr22	42221807	1	chr22	scaffold1855	122
1732	scaffold2462	108619	3	chr22	9520269	2	chr22	scaffold2462	36
1733	scaffold1372	380076	4	chr22	26547640	3	chr22	scaffold1372	86
1734	scaffold3014	185110	5	chr22	14640844	4	chr22	scaffold3014	36
1735	scaffold814	1415378	6	chr22	83467
1736	scaffold4619	58652	7	chr22	137276
1737	scaffold75	44786	8	chr22	3525276	5	chr22	scaffold75	14
1738	scaffold150	51050	9	chr22	2526543	6	chr22	scaffold150	8
1739	scaffold1691	22364	10	chr22	85089
1740	scaffold3002	635031	11	chr22	50985834	7	chr22	scaffold3002	128
1741	scaffold3013	248808	12	chr22	20395034	8	chr22	scaffold3013	56
1742	scaffold224	992224	13	chr22	83790744	9	chr22	scaffold224	205
1743	scaffold1428	127410	14	chr22	9543960	10	chr22	scaffold1428	16
1744	scaffold3117	88696	15	chr22	7608996	11	chr22	scaffold3117	26
1745	scaffold1348	1022622	16	chr22	88788900	12	chr22	scaffold1348	234
1746	scaffold5177	45702	17	chr22	4111938	13	chr22	scaffold5177	14
1747	scaffold645	1600991	18	chr22	132153405	14	chr22	scaffold645	348
1748	scaffold1227	519489	19	chr22	43358366	15	chr22	scaffold1227	92
1749	scaffold972	2019563	20	chr22	170863902	16	chr22	scaffold972	545	chr9	3	chr19	3
1750	scaffold3919	58316	21	chr22	5186682	17	chr22	scaffold3919	15
1751	scaffold3057	230080	22	chr22	19121702	18	chr22	scaffold3057	59
1752	scaffold5471	43387	23	chr22	3547694	19	chr22	scaffold5471	14
1753	scaffold1009	556736	24	chr22	48901705	20	chr22	scaffold1009	200
1754	scaffold2863	379838	25	chr22	32049601	21	chr22	scaffold2863	158
1755	scaffold3464	18198	26	chr22	1654904	22	chr22	scaffold3464	5
1756	scaffold6455	16383	27	chr22	1014428	23	chr22	scaffold6455	3
1757	scaffold2046	158872	28	chr22	13612858	24	chr22	scaffold2046	53
1758	scaffold8675	20352	29	chr22	1870468	25	chr22	scaffold8675	10
1759	scaffold2536	114513	30	chr22	9568779	26	chr22	scaffold2536	34
1760	scaffold335	91819	31	chr22	8209526	27	chr22	scaffold335	44
1761	scaffold1091	278969	32	chr22	23820215	28	chr22	scaffold1091	110
1762	scaffold4238	190227	33	chr22	16468387	29	chr22	scaffold4238	92
1763	scaffold1669	323420	34	chr22	29611561	30	chr22	scaffold1669	154
1764	scaffold5298	10958	35	chr22	1958265	31	chr22	scaffold5298	12
1765	scaffold1353	1086499	36	chr22	88898497	32	chr22	scaffold1353	493	chr24	3
1766	scaffold3153	243638	37	chr22	21191723	33	chr22	scaffold3153	62
1767	scaffold6590	50499	38	chr22	4428708	34	chr22	scaffold6590	9
1768	scaffold3501	95425	39	chr22	8191309	35	chr22	scaffold3501	20
1769	scaffold2165	105945	40	chr22	8828895	36	chr22	scaffold2165	39
1770	scaffold379	3271075	41	chr22	272123958	37	chr22	scaffold379	1327
1771	scaffold2359	1517359	42	chr22	132629958	38	chr22	scaffold2359	806
1772	scaffold724	2537979	43	chr22	217073674	39	chr22	scaffold724	742
1773	scaffold6070	128484	44	chr22	14758217	40	chr22	scaffold6070	92
1774	scaffold1654	176939	45	chr22	15036725	41	chr22	scaffold1654	56
1775	scaffold797	2104986	46	chr22	165247668	42	chr22	scaffold797	856	chr6	2
1776	scaffold4351	695861	47	chr22	41639590	43	chr22	scaffold4351	196
1777	scaffold863	1602931	48	chr22	127817266	44	chr22	scaffold863	653
1778	scaffold1365	2308719	49	chr22	186109447	45	chr22	scaffold1365	859
1779	scaffold200	848373	50	chr22	4092	154	chr8	scaffold200	1											1
1780	scaffold3477	466144	51	chr22	33200051	46	chr22	scaffold3477	160	chr19	4
1781	scaffold3198	715279	52	chr22	57211857	47	chr22	scaffold3198	225
1782	scaffold3797	541745	53	chr22	39001538	48	chr22	scaffold3797	212
1783	scaffold3069	1943091	54	chr22	171945548	49	chr22	scaffold3069	986	chr29	2
1784	scaffold382	2186624	55	chr22	181683271	50	chr22	scaffold382	1071	chr5	12
1785	scaffold366	2248813	56	chr22	179720895	51	chr22	scaffold366	1018
1786	scaffold1563	341530	57	chr22	159641
1787	scaffold1700	1700168	58	chr22	139994474	52	chr22	scaffold1700	843	chr20	2
1788	scaffold459	4924126	59	chr22	414768090	53	chr22	scaffold459	2175
1789	scaffold2371	377148	60	chr22	12978044	54	chr22	scaffold2371	87
1790	scaffold1105	1298794	61	chr22	108059732	55	chr22	scaffold1105	599	chr28	3
1791	scaffold84	3296468	62	chr22	279510223	56	chr22	scaffold84	1767	chr25	3
1792	scaffold871	1290085	63	chr22	113481708	57	chr22	scaffold871	677
1793	scaffold1025	956518	64	chr22	65710534	58	chr22	scaffold1025	370
1794	scaffold4024	269410	65	chr22	23874292	59	chr22	scaffold4024	127
1795	scaffold10232	87988	66	chr22	7838075	60	chr22	scaffold10232	66
1796	scaffold467	506611	67	chr22	38650050	61	chr22	scaffold467	272
1797	scaffold528	720224	68	chr22	64635387	62	chr22	scaffold528	465
1798	scaffold2990	864493	69	chr22	69600613	63	chr22	scaffold2990	498
1799	scaffold3958	68505	70	chr22	5586581	64	chr22	scaffold3958	4
1800	scaffold3679	1008788	71	chr22	77814208	65	chr22	scaffold3679	520
1801	scaffold1330	819661	72	chr22	71415109	66	chr22	scaffold1330	305
1802	scaffold9484	48277	73	chr22	3889614	67	chr22	scaffold9484	7
1803	scaffold3784	350690	74	chr22	20069045	68	chr22	scaffold3784	58
1804	scaffold779	2683388	75	chr22	169012566	69	chr22	scaffold779	460	chr18	248	chr11	4
1805	scaffold1092	1662182	76	chr22	126066403	70	chr22	scaffold1092	174
1806	scaffold1638	1295067	77	chr22	108619323	71	chr22	scaffold1638	348
1807	scaffold2671	528959	78	chr22	41630100	72	chr22	scaffold2671	24
1808	scaffold89	444505	79	chr22	25770421	73	chr22	scaffold89	31	chr3	6
1809	scaffold3050	280277	80	chr22	23458523	74	chr22	scaffold3050	7
1810	scaffold423	1712663	1	chr23	144637884	1	chr23	scaffold423	519	chr10	3
1811	scaffold6092	116193	2	chr23	9704406	2	chr23	scaffold6092	34
1812	scaffold679	399184	3	chr23	31744833	3	chr23	scaffold679	74
1813	scaffold2355	197579	4	chr23	15205432	4	chr23	scaffold2355	20
1814	scaffold1032	637802	5	chr23	120930
1815	scaffold1497	1661925	6	chr23	130889858	5	chr23	scaffold1497	337
1816	scaffold2886	210245	7	chr23	17264626	6	chr23	scaffold2886	63
1817	scaffold1854	395898	8	chr23	31256898	7	chr23	scaffold1854	110
1818	scaffold1186	1024778	9	chr23	80030886	8	chr23	scaffold1186	299
1819	scaffold1554	460329	10	chr23	24794006	9	chr23	scaffold1554	89
1820	scaffold811	363841	11	chr23	14821539	10	chr23	scaffold811	13
1821	scaffold3486	72765	12	chr23	5852997	11	chr23	scaffold3486	5
1822	scaffold1114	447279	13	chr23	33122583	12	chr23	scaffold1114	29
1823	scaffold657	268191	14	chr23	333443
1824	scaffold489	614612	15	chr23	46149732	13	chr23	scaffold489	39
1825	scaffold593	51008	16	chr23	2925451	14	chr23	scaffold593	2
1826	scaffold5777	27582	17	chr23	2131854	15	chr23	scaffold5777	12
1827	scaffold8347	11044	18	chr23	852821	16	chr23	scaffold8347	5
1828	scaffold139	12314	19	chr23	955603	17	chr23	scaffold139	3
1829	scaffold6440	51021	20	chr23	1573277	18	chr23	scaffold6440	8
1830	scaffold1070	133873	21	chr23	10641008	19	chr23	scaffold1070	55
1831	scaffold4818	47378	22	chr23	3842180	20	chr23	scaffold4818	11
1832	scaffold2478	125149	23	chr23	8033748	21	chr23	scaffold2478	31
1833	scaffold463	188196	24	chr23	16509045	22	chr23	scaffold463	76
1834	scaffold198	311970	25	chr23	28025310	23	chr23	scaffold198	155
1835	scaffold1761	265860	26	chr23	23164875	24	chr23	scaffold1761	160
1836	scaffold2227	21920	27	chr23	1762416	25	chr23	scaffold2227	7
1837	scaffold3960	473682	28	chr23	40313190	26	chr23	scaffold3960	202
1838	scaffold369	829599	29	chr23	58772505	27	chr23	scaffold369	361
1839	scaffold2597	264641	30	chr23	23018332	28	chr23	scaffold2597	123
1840	scaffold2229	1916962	31	chr23	146286987	29	chr23	scaffold2229	882	chr8	3
1841	scaffold809	2855658	32	chr23	233495713	30	chr23	scaffold809	1027	chr22	2
1842	scaffold298	81706	33	chr23	7508888	31	chr23	scaffold298	55
1843	scaffold1196	3587535	34	chr23	319159873	32	chr23	scaffold1196	1966
1844	scaffold899	515968	35	chr23	44562435	33	chr23	scaffold899	185
1845	scaffold469	39719	36	chr23	3569454	34	chr23	scaffold469	28
1846	scaffold5878	34131	37	chr23	2793692	35	chr23	scaffold5878	14
1847	scaffold2214	113541	38	chr23	10044674	36	chr23	scaffold2214	57
1848	scaffold3724	110995	39	chr23	9062750	37	chr23	scaffold3724	41
1849	scaffold2370	90418	40	chr23	7962844	38	chr23	scaffold2370	35
1850	scaffold2298	66386	41	chr23	5974956	39	chr23	scaffold2298	31
1851	scaffold1865	68459	42	chr23	125862
1852	scaffold4886	115383	43	chr23	9449157	40	chr23	scaffold4886	50	chr9	6
1853	scaffold10443	14640	44	chr23	801738	41	chr23	scaffold10443	2
1854	scaffold2856	234463	45	chr23	16600245	42	chr23	scaffold2856	68
1855	scaffold1891	384781	46	chr23	32368643	43	chr23	scaffold1891	136
1856	scaffold887	417940	47	chr23	34088421	44	chr23	scaffold887	145
1857	scaffold2978	403055	48	chr23	26178285	45	chr23	scaffold2978	79
1858	scaffold1910	1087549	49	chr23	86290398	46	chr23	scaffold1910	361
1859	scaffold1986	1332380	50	chr23	111123135	47	chr23	scaffold1986	600
1860	scaffold924	605237	51	chr23	48910982	48	chr23	scaffold924	232
1861	scaffold93	42550	52	chr23	3257016	49	chr23	scaffold93	5
1862	scaffold2288	17882	53	chr23	1462874	50	chr23	scaffold2288	2
1863	scaffold4530	78281	54	chr23	6146818	51	chr23	scaffold4530	19
1864	scaffold1892	104834	55	chr23	8321958	52	chr23	scaffold1892	53
1865	scaffold4280	82339	56	chr23	7204812	53	chr23	scaffold4280	34
1866	scaffold4148	141615	57	chr23	11550114	54	chr23	scaffold4148	64
1867	scaffold8040	34882	58	chr23	2810476	55	chr23	scaffold8040	14
1868	scaffold9716	11544	59	chr23	300246
1869	scaffold1786	19714	60	chr23	13216
1870	scaffold2973	247462	61	chr23	4740581
1871	scaffold6935	16573	62	chr23	87736
1872	scaffold673	68019	63	chr23	5005983	56	chr23	scaffold673	34
1873	scaffold4346	104725	64	chr23	7977828	57	chr23	scaffold4346	57
1874	scaffold1860	369338	65	chr23	31397462	58	chr23	scaffold1860	208
1875	scaffold848	132507	66	chr23	10538600	59	chr23	scaffold848	38
1876	scaffold2391	516592	67	chr23	43214886	60	chr23	scaffold2391	271
1877	scaffold1607	116575	68	chr23	6807336	61	chr23	scaffold1607	1
1878	scaffold3175	34155	69	chr23	1682921
1879	scaffold4499	10869	70	chr23	15210	62	chr23	scaffold4499	1
1880	scaffold5253	73656	71	chr23	4351394	63	chr23	scaffold5253	22	chr29	10
1881	scaffold2272	19269	72	chr23	441214	64	chr23	scaffold2272	1
1882	scaffold5228	164230	73	chr23	18832384	65	chr23	scaffold5228	135
1883	scaffold5632	131733	74	chr23	9147274	66	chr23	scaffold5632	11
1884	scaffold3422	57497	75	chr23	1684379	67	chr23	scaffold3422	7
1885	scaffold1850	118302	76	chr23	9694274	68	chr23	scaffold1850	12
1886	scaffold8123	12227	77	chr23	892951	69	chr23	scaffold8123	1
1887	scaffold2908	71438	78	chr23	5548977	70	chr23	scaffold2908	10
1888	scaffold1474	242722	79	chr23	14783005	71	chr23	scaffold1474	9
1889	scaffold4944	20170	80	chr23	1822706	72	chr23	scaffold4944	1
1890	scaffold2376	11284	81	chr23	992815	73	chr23	scaffold2376	1
1891	scaffold4489	53267	82	chr23	3928267	74	chr23	scaffold4489	7
1892	scaffold3005	95817	83	chr23	7854455	75	chr23	scaffold3005	44
1893	scaffold1675	21158	84	chr23	1705468	76	chr23	scaffold1675	4
1894	scaffold1992	291362	85	chr23	21423724	77	chr23	scaffold1992	149
1895	scaffold8657	19862	86	chr23	1561033	78	chr23	scaffold8657	10
1896	scaffold2053	166655	87	chr23	14444610	79	chr23	scaffold2053	99
1897	scaffold2151	569625	88	chr23	47224546	80	chr23	scaffold2151	160
1898	scaffold3431	284185	89	chr23	22744929	81	chr23	scaffold3431	127
1899	scaffold1609	273054	90	chr23	22588082	82	chr23	scaffold1609	110	chr1	3
1900	scaffold4012	64612	91	chr23	5871145	83	chr23	scaffold4012	38
1901	scaffold520	702637	92	chr23	59316034	84	chr23	scaffold520	324
1902	scaffold11347	18528	93	chr23	1569419	85	chr23	scaffold11347	10
1903	scaffold1650	54380	94	chr23	4918152	86	chr23	scaffold1650	28
1904	scaffold3764	98648	95	chr23	8335523	87	chr23	scaffold3764	51
1905	scaffold2459	23253	96	chr23	1652154	88	chr23	scaffold2459	12
1906	scaffold4673	49074	97	chr23	4437134	89	chr23	scaffold4673	25
1907	scaffold5375	23447	98	chr23	1452060	90	chr23	scaffold5375	10
1908	scaffold4509	34261	99	chr23	2692880	91	chr23	scaffold4509	9
1909	scaffold4078	46615	100	chr23	4244710	92	chr23	scaffold4078	27
1910	scaffold2121	322366	101	chr23	28683650	93	chr23	scaffold2121	190
1911	scaffold1701	378036	102	chr23	31346912	94	chr23	scaffold1701	136
1912	scaffold1538	1176726	103	chr23	83707849	95	chr23	scaffold1538	458
1913	scaffold943	322658	104	chr23	21453227	96	chr23	scaffold943	7
1914	scaffold687	769001	105	chr23	71545316	97	chr23	scaffold687	304
1915	scaffold2146	114462	106	chr23	10126498	98	chr23	scaffold2146	36
1916	scaffold3834	37596	107	chr23	12389
1917	scaffold4617	48914	108	chr23	277468	99	chr23	scaffold4617	5
1918	scaffold186	1040272	109	chr23	91138910	100	chr23	scaffold186	529
1919	scaffold935	4295434	110	chr23	371136119	101	chr23	scaffold935	2018	chr16	2
1920	scaffold1838	2017164	111	chr23	178514559	102	chr23	scaffold1838	799
1921	scaffold1929	2738898	112	chr23	231711833	103	chr23	scaffold1929	859	chr4	4
1922	scaffold2569	1621291	113	chr23	140094660	104	chr23	scaffold2569	482
1923	scaffold628	771009	114	chr23	65417354	105	chr23	scaffold628	194
1924	scaffold429	1272250	115	chr23	107889668	106	chr23	scaffold429	164
1925	scaffold3839	219451	116	chr23	18411793	107	chr23	scaffold3839	21	chr4	1
1926	scaffold4703	128878	117	chr23	9631650	108	chr23	scaffold4703	9
1927	scaffold2409	655590	118	chr23	52379425	109	chr23	scaffold2409	69
1928	scaffold5444	17032	119	chr23	24215
1929	scaffold26	179644	120	chr23	13128576	110	chr23	scaffold26	13
1930	scaffold2580	1561919	121	chr23	122054080	111	chr23	scaffold2580	177
1931	scaffold5719	12659	1	chr24	181802
1932	scaffold818	260360	2	chr24	216068
1933	scaffold1936	51734	3	chr24	3657608	1	chr24	scaffold1936	4
1934	scaffold2322	1260777	4	chr24	103801855	2	chr24	scaffold2322	399
1935	scaffold2902	1055695	5	chr24	74071611	3	chr24	scaffold2902	246
1936	scaffold4299	51095	6	chr24	4659382	4	chr24	scaffold4299	10
1937	scaffold1752	2209517	7	chr24	194090533	5	chr24	scaffold1752	765
1938	scaffold5020	40666	8	chr24	6651678	6	chr24	scaffold5020	18
1939	scaffold985	382903	9	chr24	32686714	7	chr24	scaffold985	120
1940	scaffold3391	159984	10	chr24	13449692	8	chr24	scaffold3391	66
1941	scaffold2136	1130009	11	chr24	84158594	9	chr24	scaffold2136	274
1942	scaffold1329	760908	12	chr24	52715809	10	chr24	scaffold1329	204
1943	scaffold1627	2177059	13	chr24	171616512	11	chr24	scaffold1627	633
1944	scaffold3371	574904	14	chr24	46704591	12	chr24	scaffold3371	133
1945	scaffold3441	27550	15	chr24	2318656	13	chr24	scaffold3441	7
1946	scaffold1885	684172	16	chr24	53088213	14	chr24	scaffold1885	155
1947	scaffold1203	1429583	17	chr24	122215141	15	chr24	scaffold1203	440
1948	scaffold2037	196411	18	chr24	16153228	16	chr24	scaffold2037	62
1949	scaffold1840	215311	19	chr24	21408752	17	chr24	scaffold1840	25
1950	scaffold509	487329	20	chr24	35376857	18	chr24	scaffold509	41
1951	scaffold1739	166331	21	chr24	12382933	19	chr24	scaffold1739	7
1952	scaffold433	136283	22	chr24	11819372	20	chr24	scaffold433	11
1953	scaffold737	2989733	23	chr24	238859442	21	chr24	scaffold737	568
1954	scaffold2439	818026	24	chr24	64809459	22	chr24	scaffold2439	173
1955	scaffold73	5976588	25	chr24	499115922	23	chr24	scaffold73	2222	chr4	13	chr12	4	chr11	2
1956	scaffold547	1564951	26	chr24	129465633	24	chr24	scaffold547	572	chr11	7
1957	scaffold1712	558986	27	chr24	46314360	25	chr24	scaffold1712	216
1958	scaffold1309	1452866	28	chr24	123817507	26	chr24	scaffold1309	580	chr6	4
1959	scaffold967	1873658	29	chr24	143685086	27	chr24	scaffold967	495
1960	scaffold1849	1041230	30	chr24	81966178	28	chr24	scaffold1849	386
1961	scaffold1976	2612306	31	chr24	200788880	29	chr24	scaffold1976	1149	chr3	3
1962	scaffold1177	239636	32	chr24	15795170	30	chr24	scaffold1177	108
1963	scaffold1021	3407371	33	chr24	268386219	31	chr24	scaffold1021	1666
1964	scaffold2035	713478	34	chr24	8937
1965	scaffold850	706751	35	chr24	49415552	32	chr24	scaffold850	286
1966	scaffold598	1558903	36	chr24	133333751	33	chr24	scaffold598	753	chr1	4	chr8	2
1967	scaffold3619	139491	37	chr24	11498182	34	chr24	scaffold3619	65	chr1	7
1968	scaffold582	2907370	38	chr24	254720368	35	chr24	scaffold582	1290	chr9	9
1969	scaffold2574	432231	39	chr24	38418138	36	chr24	scaffold2574	165
1970	scaffold4721	266559	40	chr24	23117035	37	chr24	scaffold4721	158
1971	scaffold233	95638	41	chr24	8445724	38	chr24	scaffold233	34
1972	scaffold1369	996127	42	chr24	86713217	39	chr24	scaffold1369	497
1973	scaffold449	3539115	43	chr24	287697343	40	chr24	scaffold449	1573
1974	scaffold3654	116832	44	chr24	10390879	41	chr24	scaffold3654	41
1975	scaffold2614	919139	45	chr24	77188985	42	chr24	scaffold2614	358
1976	scaffold1421	716310	46	chr24	49969753	43	chr24	scaffold1421	340
1977	scaffold16	1687782	47	chr24	146687208	44	chr24	scaffold16	636
1978	scaffold2577	323160	48	chr24	14257594	45	chr24	scaffold2577	99
1979	scaffold901	1479059	49	chr24	118902653	46	chr24	scaffold901	456
1980	scaffold1008	2044370	50	chr24	150975381	47	chr24	scaffold1008	598
1981	scaffold1213	1095890	51	chr24	82169105	48	chr24	scaffold1213	337
1982	scaffold895	2235066	52	chr24	197436696
1983	scaffold3471	1239211	53	chr24	91460967	49	chr24	scaffold3471	296
1984	scaffold3602	289376	54	chr24	25077536	50	chr24	scaffold3602	60
1985	scaffold2662	530907	55	chr24	45305929	51	chr24	scaffold2662	64
1986	scaffold3217	170141	56	chr24	9214248	52	chr24	scaffold3217	7
1987	scaffold5943	42199	57	chr24	3472110	53	chr24	scaffold5943	3
1988	scaffold1789	432471	58	chr24	37051820	54	chr24	scaffold1789	49
1989	scaffold4178	132435	59	chr24	11389489	55	chr24	scaffold4178	33
1990	scaffold1703	886017	60	chr24	71425331	56	chr24	scaffold1703	160
1991	scaffold3460	478637	61	chr24	41149263	57	chr24	scaffold3460	76
1992	scaffold3313	832892	62	chr24	61228769	58	chr24	scaffold3313	89
1993	scaffold2896	36782	63	chr24	3068586
1994	scaffold4928	16884	64	chr24	119684
1995	scaffold681	124247	1	chr25	6987128	188	chr5	scaffold681	1											1
1996	scaffold112	1493243	2	chr25	11295	78	chr14	scaffold112	12	chr1	1	chr2	1	chr23	1					1
1997	scaffold2387	70100	3	chr25	888710
1998	scaffold501	319726	4	chr25	5412108	1	chr25	scaffold501	1	chr2	1
1999	scaffold171	513568	5	chr25	258397
[truncated: 1,551 more rows]
