# Supplementary material for: G-Anchor: a novel approach for whole-genome comparative mapping utilizing evolutionary conserved DNA sequences
Source: Gigascience. 2018 Apr 3;7(5):giy017. doi: 10.1093/gigascience/giy017 (PMC5961299; doi:10.1093/gigascience/giy017)
Supplement: Additional Files [file giy017_supp.zip › Cow-Yak.xls]

## Sheet: Sheet1
ID	Scaffold	Scaffold_length	LZ-NETS_ID	LZ_NETS-Chromosome	LZ_NETS_score	GA-ID	GA-Chromosome-1	HCEs-1	GA-Chromosome-2	HCEs-2	GA-Chromosome-3	HCEs-3	GA-Chromosome-4	HCEs-4	GA-Chromosome-5	HCEs-5	GA-Chromosome-6	HCEs-6	Inconsistencies
1	scaffold2090	154487	1	chr1	59896
2	scaffold5194	16319	2	chr1	15810
3	scaffold907	84072	3	chr1	3390060	1	chr1	2
4	scaffold1443	341155	4	chr1	29788132	2	chr1	15
5	scaffold526	2936080	5	chr1	222833449	3	chr1	174
6	scaffold4339	482025	6	chr1	41643100	4	chr1	25
7	scaffold2747	374817	7	chr1	26059608	5	chr1	6
8	scaffold4960	24378	8	chr1	85017
9	scaffold4258	31799	9	chr1	2371354
10	scaffold3509	280803	10	chr1	22444110	6	chr1	1
11	scaffold5770	65957	11	chr1	2097805	7	chr1	2
12	scaffold2075	66370	12	chr1	5339798
13	scaffold1204	588476	13	chr1	48916125	8	chr1	18
14	scaffold7847	13853	14	chr1	1171360
15	scaffold7617	13018	15	chr1	1021478	9	chr1	2
16	scaffold3577	386071	16	chr1	32240858	10	chr1	17
17	scaffold2383	1923954	17	chr1	164616613	11	chr1	127
18	scaffold90	869996	18	chr1	144711	1	chr20	1											1
19	scaffold2550	1072877	19	chr1	87529897	12	chr1	53	chr24	4
20	scaffold5828	25726	20	chr1	2268030	13	chr1	7
21	scaffold3971	133942	21	chr1	11318653	14	chr1	13
22	scaffold3514	68349	22	chr1	4651370	15	chr1	4
23	scaffold3361	47004	23	chr1	3487189	16	chr1	3
24	scaffold2692	652150	24	chr1	49259574	17	chr1	210
25	scaffold749	208890	25	chr1	17269450	18	chr1	17
26	scaffold1427	123966	26	chr1	11001018	19	chr1	8
27	scaffold1172	250911	27	chr1	21127961	20	chr1	16
28	scaffold1606	335243	28	chr1	23571820	21	chr1	14
29	scaffold1082	679187	29	chr1	53569156	22	chr1	41
30	scaffold4068	115463	30	chr1	9820025	23	chr1	6
31	scaffold6776	16442	31	chr1	1398910	24	chr1	1
32	scaffold1896	498697	32	chr1	41165983	25	chr1	8
33	scaffold2091	527824	33	chr1	42313810	26	chr1	3
34	scaffold420	1723982	34	chr1	122108157	27	chr1	20
35	scaffold3733	51121	35	chr1	3909578
36	scaffold1555	701044	36	chr1	55199907	28	chr1	8
37	scaffold658	2273433	37	chr1	151893196	29	chr1	66	chr5	6	chr9	3
38	scaffold7053	12507	38	chr1	831871
39	scaffold1620	585729	39	chr1	42998600	30	chr1	18
40	scaffold1390	980233	40	chr1	70054644	31	chr1	40
41	scaffold931	2700304	41	chr1	226826096	32	chr1	220
42	scaffold1791	635708	42	chr1	55428865	33	chr1	101
43	scaffold1777	250129	43	chr1	20532533	34	chr1	30
44	scaffold1981	281045	44	chr1	18387192	35	chr1	23
45	scaffold13405	24231	45	chr1	2230518	36	chr1	3
46	scaffold2876	998990	46	chr1	85822580	37	chr1	77
47	scaffold4693	67486	47	chr1	7780402	38	chr1	4
48	scaffold2066	277650	48	chr1	27070059	39	chr1	33
49	scaffold1685	775026	49	chr1	64948410	40	chr1	98	chr10	10
50	scaffold1376	2206927	50	chr1	185176748	41	chr1	252
51	scaffold2781	340842	51	chr1	29350157	42	chr1	28
52	scaffold718	644877	52	chr1	53337407	43	chr1	37
53	scaffold670	1449608	53	chr1	115775484	44	chr1	126
54	scaffold3318	356436	54	chr1	28642228	45	chr1	11
55	scaffold278	53239	55	chr1	4786055	46	chr1	4
56	scaffold2783	221088	56	chr1	13191371	47	chr1	10
57	scaffold2399	144786	57	chr1	11763405	48	chr1	12
58	scaffold1695	470048	58	chr1	38837199	49	chr1	70
59	scaffold2661	626970	59	chr1	53580626	50	chr1	98
60	scaffold2762	100038	60	chr1	8214006	51	chr1	10
61	scaffold1264	568195	61	chr1	224492
62	scaffold948	1021648	62	chr1	38864189	52	chr1	27	chr10	19
63	scaffold2549	393271	63	chr1	28674414	53	chr1	15
64	scaffold1485	112651	64	chr1	9035507	54	chr1	3
65	scaffold766	1087661	65	chr1	77406923	55	chr1	29
66	scaffold575	1031876	66	chr1	86225279	56	chr1	91	chr6	3
67	scaffold710	2096021	67	chr1	171141513	57	chr1	196
68	scaffold2652	677302	68	chr1	55836689	58	chr1	74	chr8	4
69	scaffold507	2315449	69	chr1	178066210	59	chr1	260
70	scaffold2067	799319	70	chr1	65584092	60	chr1	44
71	scaffold263	689290	71	chr1	50191633	61	chr1	35
72	scaffold2669	680811	72	chr1	58448788	62	chr1	171
73	scaffold2047	307131	73	chr1	24311604	63	chr1	26
74	scaffold4488	118831	74	chr1	8268477	64	chr1	3
75	scaffold857	1920714	75	chr1	162571707	65	chr1	439
76	scaffold287	1818929	76	chr1	138824222	66	chr1	371	chr5	2
77	scaffold1215	196725	77	chr1	16071234	67	chr1	21
78	scaffold2951	91840	78	chr1	7655484	68	chr1	15
79	scaffold3244	430325	79	chr1	35563313	69	chr1	73
80	scaffold2769	438311	80	chr1	33144716	70	chr1	46
81	scaffold1801	700601	81	chr1	56249308	71	chr1	49
82	scaffold1544	302090	82	chr1	23762932	72	chr1	11
83	scaffold426	2894977	83	chr1	176138206	73	chr1	378	chr15	5	chr5	2
84	scaffold7174	38509	84	chr1	1194770	74	chr1	8
85	scaffold2995	1590077	85	chr1	128234579	75	chr1	410	chr9	16
86	scaffold605	1106582	86	chr1	82436416	76	chr1	142
87	scaffold3108	265711	87	chr1	14948925	77	chr1	7
88	scaffold1483	548215	88	chr1	44762068	78	chr1	64
89	scaffold2079	1038715	89	chr1	80186243	79	chr1	211	chr18	2
90	scaffold4013	226442	90	chr1	18962092	80	chr1	33
91	scaffold1513	765068	91	chr1	66654563	81	chr1	153
92	scaffold1656	1247885	92	chr1	89297128	82	chr1	290
93	scaffold2156	1242323	93	chr1	107612410	83	chr1	401
94	scaffold317	1759903	94	chr1	145472004	84	chr1	523
95	scaffold239	2218491	95	chr1	159617502	85	chr1	518	chr9	50	chr27	2
96	scaffold446	533780	96	chr1	39150527	86	chr1	106
97	scaffold2006	1287102	97	chr1	104080485	87	chr1	350	chr19	3
98	scaffold4691	447569	98	chr1	38390887	88	chr1	120
99	scaffold836	664809	99	chr1	55692710	89	chr1	175
100	scaffold539	3023483	100	chr1	246521380	90	chr1	788	chr10	25
101	scaffold3731	295783	101	chr1	24637218	91	chr1	62
102	scaffold2289	61398	102	chr1	2324219	92	chr1	6	chr27	4
103	scaffold1882	678676	103	chr1	49422782	93	chr1	177	chr2	11
104	scaffold4536	70245	104	chr1	6391564	94	chr1	27
105	scaffold964	1918708	105	chr1	143175714	95	chr1	473
106	scaffold2623	382741	106	chr1	33411273	96	chr1	104
107	scaffold1688	1490124	107	chr1	119297231	97	chr1	418
108	scaffold1608	1360096	108	chr1	115416087	98	chr1	301	chr28	7	chr27	2
109	scaffold1358	574047	109	chr1	43872550	99	chr1	106
110	scaffold945	1541660	110	chr1	130435383	100	chr1	319
111	scaffold5792	64484	111	chr1	5562109	101	chr1	15
112	scaffold1140	2433960	112	chr1	211842535	102	chr1	673	chr2	2
113	scaffold2408	941619	113	chr1	78757374	103	chr1	463
114	scaffold1458	25812	114	chr1	2319051	104	chr1	2
115	scaffold3578	1091651	115	chr1	91655373	105	chr1	313
116	scaffold1697	907746	116	chr1	78601598	106	chr1	319
117	scaffold2992	990272	117	chr1	79843875	107	chr1	511
118	scaffold374	5401895	118	chr1	410512712	108	chr1	2420	chr9	2
119	scaffold2570	1194349	119	chr1	104336755	109	chr1	556
120	scaffold2961	805431	120	chr1	5710
121	scaffold2243	773610	121	chr1	59391069	110	chr1	243
122	scaffold2241	663849	122	chr1	53789101	111	chr1	178
123	scaffold1253	251475	123	chr1	21648914	112	chr1	73
124	scaffold223	3299195	124	chr1	262839772	113	chr1	1358
125	scaffold5255	52598	125	chr1	4646020	114	chr1	31
126	scaffold2058	983535	126	chr1	87350592	115	chr1	521
127	scaffold475	801847	127	chr1	69989216	116	chr1	375
128	scaffold4607	27845	128	chr1	1405903	117	chr1	5
129	scaffold2474	2220720	129	chr1	189175950	118	chr1	1073
130	scaffold988	409185	130	chr1	60132	119	chr1	1
131	scaffold1978	1389729	131	chr1	116786080	120	chr1	455	chr5	4	chr15	3
132	scaffold3933	283235	132	chr1	23719027	121	chr1	46
133	scaffold733	1267036	133	chr1	104067520	122	chr1	250
134	scaffold166	1757443	134	chr1	62527032	123	chr1	115
135	scaffold283	616166	135	chr1	23227848	124	chr1	35
136	scaffold5789	91597	136	chr1	7676275	125	chr1	12
137	scaffold6039	13898	137	chr1	28570
138	scaffold1097	300679	138	chr1	430837
139	scaffold108	1676764	139	chr1	124136923	126	chr1	514	chr2	13	chr21	5
140	scaffold1814	927681	140	chr1	71588297	127	chr1	396
141	scaffold38	374597	141	chr1	32481440	128	chr1	165
142	scaffold2226	719695	142	chr1	59482794	129	chr1	297
143	scaffold2195	204862	143	chr1	17913882	130	chr1	86
144	scaffold2960	643207	144	chr1	45058755	131	chr1	295
145	scaffold1507	703249	145	chr1	56238059	132	chr1	351	chr19	16
146	scaffold840	1385706	146	chr1	112338026	133	chr1	590	chr19	9
147	scaffold893	677260	147	chr1	56734758	134	chr1	222
148	scaffold2587	330384	148	chr1	29395674	135	chr1	134
149	scaffold1322	846626	149	chr1	49952306	136	chr1	279
150	scaffold1004	1418109	150	chr1	51459369	137	chr1	458
151	scaffold3262	395443	151	chr1	22584840	138	chr1	84
152	scaffold1852	1444134	152	chr1	107422316	139	chr1	572
153	scaffold2145	1088252	153	chr1	93414602	140	chr1	509	chr4	25
154	scaffold5927	36265	154	chr1	3430566	141	chr1	19
155	scaffold1548	834443	155	chr1	72857694	142	chr1	399	chr2	3	chr7	2
156	scaffold1113	1636622	156	chr1	122708623	143	chr1	657	chr15	2
157	scaffold1616	1456265	157	chr1	112025969	144	chr1	343	chr22	3
158	scaffold2573	1080645	158	chr1	43645314	145	chr1	104	chr15	56
159	scaffold175	762025	159	chr1	48745417	146	chr1	180
160	scaffold145	3056851	160	chr1	249014063	147	chr1	1345	chr4	13	chr8	3
161	scaffold2278	275016	161	chr1	23128369	148	chr1	83
162	scaffold1769	1548885	162	chr1	101712692	149	chr1	564
163	scaffold2740	1359261	163	chr1	94826742	150	chr1	502
164	scaffold256	2301226	164	chr1	178912747	151	chr1	959	chr26	17
165	scaffold2330	311965	165	chr1	25939015	152	chr1	132
166	scaffold2430	2276023	166	chr1	152594067	153	chr1	812	chr4	107
167	scaffold2101	1506622	167	chr1	127275378	154	chr1	559	chr7	3	chr2	2
168	scaffold804	511017	168	chr1	38864322	155	chr1	133
169	scaffold1876	321887	169	chr1	26071465	156	chr1	90
170	scaffold160	679655	170	chr1	50673924	157	chr1	260
171	scaffold2688	896251	171	chr1	72753043	158	chr1	380
172	scaffold715	1123429	172	chr1	69946140	159	chr1	364
173	scaffold3083	28808	173	chr1	1707121	160	chr1	5
174	scaffold535	1865393	174	chr1	153561205	161	chr1	467
175	scaffold2447	1856789	175	chr1	150620090	162	chr1	463
176	scaffold1145	678782	176	chr1	56447005	163	chr1	167
177	scaffold5315	135777	177	chr1	10894807	164	chr1	27
178	scaffold675	74852	178	chr1	4925333	165	chr1	9
179	scaffold2845	355157	179	chr1	27510109	166	chr1	114
180	scaffold1499	1191907	180	chr1	92042609	167	chr1	289
181	scaffold1996	1683091	181	chr1	140043989	168	chr1	527
182	scaffold3522	612923	182	chr1	55952664	169	chr1	272
183	scaffold4016	118332	183	chr1	10311474	170	chr1	39
184	scaffold3890	185738	184	chr1	16036245	171	chr1	76
185	scaffold1189	907857	185	chr1	72970105	172	chr1	183
186	scaffold5853	23415	186	chr1	1322953	173	chr1	3
187	scaffold2724	112173	187	chr1	9194575	174	chr1	16
188	scaffold2458	978905	188	chr1	82751324	175	chr1	181
189	scaffold1054	637608	189	chr1	52759693	176	chr1	104
190	scaffold4935	343955	190	chr1	26528858	177	chr1	33
191	scaffold3620	292763	191	chr1	23347511	178	chr1	62
192	scaffold2987	284326	192	chr1	24516594	179	chr1	110
193	scaffold6182	26765	193	chr1	2217059	180	chr1	6
194	scaffold4175	64106	194	chr1	5188386	181	chr1	8
195	scaffold765	2280212	195	chr1	189621857	182	chr1	328
196	scaffold1456	786559	196	chr1	68902748	183	chr1	157
197	scaffold2063	393698	197	chr1	23345382	184	chr1	20
198	scaffold1314	525538	198	chr1	33702111	185	chr1	35
199	scaffold2318	311133	199	chr1	25840951	186	chr1	29
200	scaffold1076	201194	200	chr1	16219700	187	chr1	27
201	scaffold2878	48333	1	chr2	675485
202	scaffold3624	49907	2	chr2	531821
203	scaffold2265	286396	3	chr2	22499883	1	chr2	46
204	scaffold1272	27581	4	chr2	1171919	2	chr2	5
205	scaffold170	1439742	5	chr2	123038197	3	chr2	544
206	scaffold425	723887	6	chr2	35976314	4	chr2	52
207	scaffold6991	31228	7	chr2	2772984	5	chr2	8
208	scaffold362	321664	8	chr2	23478308	6	chr2	20
209	scaffold1481	469286	9	chr2	33544273	7	chr2	39
210	scaffold1662	732025	10	chr2	61385263	8	chr2	121
211	scaffold3299	301562	11	chr2	24333194	9	chr2	85
212	scaffold6488	18823	12	chr2	1595201	10	chr2	4
213	scaffold696	716055	13	chr2	60318562	11	chr2	202
214	scaffold2693	880726	14	chr2	74323486	12	chr2	201
215	scaffold2505	278935	15	chr2	20390360	13	chr2	72
216	scaffold142	3665633	16	chr2	288355564	14	chr2	995	chr4	2
217	scaffold1146	259044	17	chr2	12009603	15	chr2	31
218	scaffold2994	61369	18	chr2	4718752	16	chr2	9
219	scaffold1106	360126	19	chr2	28179957	17	chr2	70
220	scaffold1775	949347	20	chr2	46492
221	scaffold591	60950	21	chr2	890963	18	chr2	3
222	scaffold2653	302582	22	chr2	9797990	19	chr2	7
223	scaffold2593	120732	23	chr2	10032415	20	chr2	8
224	scaffold2400	59110	24	chr2	4253942	21	chr2	3
225	scaffold3541	71098	25	chr2	4948121	22	chr2	9
226	scaffold3510	114701	26	chr2	8308373	23	chr2	12
227	scaffold1881	126268	27	chr2	10319430	24	chr2	26
228	scaffold2123	266922	28	chr2	22768709	25	chr2	77
229	scaffold2028	293768	29	chr2	23317306	26	chr2	34
230	scaffold2568	177214	30	chr2	14496211	27	chr2	27
231	scaffold3041	114966	31	chr2	9585278	28	chr2	23
232	scaffold1389	324339	32	chr2	26664760	29	chr2	90
233	scaffold755	1177161	33	chr2	79822894	30	chr2	407
234	scaffold2029	1538268	34	chr2	130498183	31	chr2	493
235	scaffold2676	829512	35	chr2	63554546	32	chr2	247
236	scaffold2306	2071042	36	chr2	169444807	33	chr2	750
237	scaffold1261	1413261	37	chr2	119600445	34	chr2	571
238	scaffold3503	164938	38	chr2	12596679	35	chr2	73
239	scaffold1075	286198	39	chr2	26143472	36	chr2	145
240	scaffold2489	326679	40	chr2	27787121	37	chr2	158
241	scaffold3561	383946	41	chr2	33129758	38	chr2	204
242	scaffold291	1689908	42	chr2	67672
243	scaffold1553	1067073	43	chr2	84666337	39	chr2	500	chr8	2
244	scaffold2346	1104343	44	chr2	93828708	40	chr2	524
245	scaffold3256	87417	45	chr2	6875587	41	chr2	35
246	scaffold1	4151083	46	chr2	330185237	42	chr2	1942
247	scaffold6754	18408	47	chr2	1643078	43	chr2	7
248	scaffold4564	43824	48	chr2	3990136	44	chr2	18
249	scaffold1214	1792334	49	chr2	149767712	45	chr2	684
250	scaffold6118	16441	50	chr2	728332	46	chr2	1
251	scaffold2158	534899	51	chr2	33136876	47	chr2	129	chr7	3
252	scaffold2616	503380	52	chr2	43992888	48	chr2	205
253	scaffold748	2540139	53	chr2	218626463	49	chr2	1123	chr4	2
254	scaffold886	3393298	54	chr2	264272371	50	chr2	1625	chr18	3
255	scaffold1807	888014	55	chr2	68586051	51	chr2	368
256	scaffold3080	278166	56	chr2	24054349	52	chr2	136
257	scaffold4047	92255	57	chr2	8067151	53	chr2	40
258	scaffold2085	1945065	58	chr2	166818905	54	chr2	929
259	scaffold822	945077	59	chr2	71693982	55	chr2	307
260	scaffold813	1438734	60	chr2	107979418	56	chr2	479
261	scaffold3903	518643	61	chr2	43437711	57	chr2	179
262	scaffold1958	196811	62	chr2	11817474	58	chr2	62
263	scaffold2636	196355	63	chr2	13888544	59	chr2	68
264	scaffold2098	187830	64	chr2	15150020	60	chr2	70
265	scaffold735	1375412	65	chr2	105913688	61	chr2	642
266	scaffold3841	261614	66	chr2	21637631	62	chr2	131
267	scaffold678	2795758	67	chr2	198574829	63	chr2	1146
268	scaffold47	1706225	68	chr2	147123476	64	chr2	735
269	scaffold2043	632061	69	chr2	55263711	65	chr2	303
270	scaffold3105	651749	70	chr2	47189684	66	chr2	303
271	scaffold2034	930112	71	chr2	79631117	67	chr2	360
272	scaffold778	277065	72	chr2	23517540	68	chr2	83
273	scaffold4285	97484	73	chr2	8375983	69	chr2	27
274	scaffold343	1898847	74	chr2	154229893	70	chr2	811
275	scaffold717	2621306	75	chr2	207942787	71	chr2	1009	chr4	8
276	scaffold212	1992161	76	chr2	151494935	72	chr2	573	chr9	16	chr1	6
277	scaffold435	4397260	77	chr2	320802357	73	chr2	1483	chr17	3	chr11	2
278	scaffold1108	2929636	78	chr2	248869567	74	chr2	1390
279	scaffold851	4271683	79	chr2	327325494	75	chr2	1415
280	scaffold1861	221815	80	chr2	17885308	76	chr2	34
281	scaffold1517	146349	81	chr2	12062471	77	chr2	27
282	scaffold2837	1074298	82	chr2	89672201	78	chr2	398	chr4	4
283	scaffold1460	1267600	83	chr2	105887902	79	chr2	531	chr1	20
284	scaffold3898	86098	84	chr2	7507604	80	chr2	38
285	scaffold712	499220	85	chr2	40960807	81	chr2	236
286	scaffold1501	1148565	86	chr2	99725415	82	chr2	484
287	scaffold266	1975769	87	chr2	169909318	83	chr2	664	chr24	5
288	scaffold2303	684319	88	chr2	55456379	84	chr2	116
289	scaffold2559	713945	89	chr2	56789534	85	chr2	165	chr14	4
290	scaffold2179	171576	90	chr2	14743985	86	chr2	49
291	scaffold914	1243178	91	chr2	83795729	87	chr2	191
292	scaffold2219	1716253	92	chr2	137665280	88	chr2	383
293	scaffold1633	976534	93	chr2	76861866	89	chr2	449
294	scaffold2297	1171078	94	chr2	95273376	90	chr2	443
295	scaffold1327	358695	95	chr2	24848803	91	chr2	36
296	scaffold272	1157036	96	chr2	69165382	92	chr2	150
297	scaffold1200	801475	97	chr2	63183329	93	chr2	257
298	scaffold1310	1459542	98	chr2	124191738	94	chr2	699
299	scaffold702	1172305	99	chr2	101345195	95	chr2	683	chr7	3
300	scaffold665	2772748	100	chr2	233237102	96	chr2	1332	chr22	3
301	scaffold3154	525006	101	chr2	45826072	97	chr2	267
302	scaffold1571	4130072	102	chr2	340448332	98	chr2	2059	chr3	2
303	scaffold1866	1400931	103	chr2	120018195	99	chr2	652
304	scaffold2712	380873	104	chr2	32908432	100	chr2	217
305	scaffold2343	871720	105	chr2	75773535	101	chr2	445
306	scaffold199	1979840	106	chr2	164895875	102	chr2	899	chr8	3
307	scaffold4262	390992	107	chr2	32092741	103	chr2	119
308	scaffold919	410405	108	chr2	33887333	104	chr2	154
309	scaffold3232	540136	109	chr2	45079680	105	chr2	229
310	scaffold1388	278093	110	chr2	24105298	106	chr2	102
311	scaffold656	1532744	111	chr2	125942601	107	chr2	624
312	scaffold1403	186926	112	chr2	12793765	108	chr2	43
313	scaffold2709	2029085	113	chr2	159275233	109	chr2	744
314	scaffold854	587949	114	chr2	46347552	110	chr2	285
315	scaffold252	3425337	115	chr2	293609419	111	chr2	1867	chr6	2	chr26	2
316	scaffold147	1918707	116	chr2	162211660	112	chr2	786
317	scaffold88	1415899	117	chr2	106918768	113	chr2	491
318	scaffold2610	262011	118	chr2	21769242	114	chr2	98
319	scaffold579	74758	119	chr2	6310305	115	chr2	24
320	scaffold1438	327965	120	chr2	26715263	116	chr2	100
321	scaffold910	306559	121	chr2	25231624	117	chr2	93
322	scaffold772	373358	122	chr2	31927867	118	chr2	147
323	scaffold1151	188329	123	chr2	15439027	119	chr2	65
324	scaffold3769	208522	124	chr2	18093938	120	chr2	92
325	scaffold2841	788384	125	chr2	67773646	121	chr2	342	chr4	4
326	scaffold4020	251401	126	chr2	21544444	122	chr2	93
327	scaffold1476	86963	127	chr2	6242342	123	chr2	10
328	scaffold3484	238356	128	chr2	17408522	124	chr2	61
329	scaffold269	2715777	129	chr2	213160053	125	chr2	864	chr3	25
330	scaffold1434	748228	130	chr2	14912139	1	chr2	60	chr3	168
331	scaffold2233	595533	131	chr2	51584253	126	chr2	298
332	scaffold4411	86698	132	chr2	6687238	127	chr2	16
333	scaffold4393	152842	133	chr2	13040122	128	chr2	88
334	scaffold2054	2622317	134	chr2	226836205	129	chr2	1332
335	scaffold663	685020	135	chr2	60013564	130	chr2	324
336	scaffold603	325196	136	chr2	24753396	131	chr2	72
337	scaffold1760	258877	137	chr2	22012457	132	chr2	62
338	scaffold3404	132004	138	chr2	8306742	133	chr2	35
339	scaffold3320	141540	139	chr2	12218357	134	chr2	45
340	scaffold3223	93782	140	chr2	7917473	135	chr2	26
341	scaffold1362	89430	141	chr2	7975811	136	chr2	58
342	scaffold734	3264403	142	chr2	271915218	137	chr2	1591
343	scaffold3732	212339	143	chr2	14242220	138	chr2	74
344	scaffold1298	784774	144	chr2	68180894	139	chr2	267
345	scaffold1766	3932258	145	chr2	332257751	140	chr2	1081	chr11	6
346	scaffold2658	471238	146	chr2	38958113	141	chr2	59
347	scaffold3386	740342	147	chr2	63092612	142	chr2	144
348	scaffold1732	486742	148	chr2	41755548	143	chr2	45
349	scaffold1804	163312	149	chr2	14355250	144	chr2	9
350	scaffold2017	417524	150	chr2	34388411	145	chr2	25
351	scaffold2140	991910	151	chr2	79305342	146	chr2	87
352	scaffold2835	16034	1	chr3	197962
353	scaffold1871	96003	2	chr3	16956
354	scaffold4009	54162	3	chr3	11062	1	chr13	7											1
355	scaffold2159	210166	4	chr3	6037511
356	scaffold1593	174842	5	chr3	7783664
357	scaffold1363	124120	6	chr3	2825410
358	scaffold296	436439	7	chr3	533053
359	scaffold3103	111447	8	chr3	1527524
360	scaffold2804	65336	9	chr3	8808
361	scaffold640	89968	10	chr3	13316	1	chr21	3											1
362	scaffold3868	28103	11	chr3	33468
363	scaffold4334	56767	12	chr3	3298010
364	scaffold4205	180218	13	chr3	13476360	1	chr3	16
365	scaffold929	672589	14	chr3	55567990	2	chr3	78
366	scaffold580	354764	15	chr3	30593109	3	chr3	58
367	scaffold2496	484539	16	chr3	38635401	4	chr3	37
368	scaffold3100	472743	17	chr3	37283599	5	chr3	57
369	scaffold4348	109667	18	chr3	2755509	6	chr3	1
370	scaffold193	1043613	19	chr3	87158118	7	chr3	117
371	scaffold323	1569083	20	chr3	121872530	8	chr3	284
372	scaffold1831	746879	21	chr3	53963548	9	chr3	66
373	scaffold1830	424205	22	chr3	34021075	10	chr3	42
374	scaffold2972	312447	23	chr3	6904341	11	chr3	4
375	scaffold365	693808	24	chr3	58333274	12	chr3	83
376	scaffold1735	950415	25	chr3	81696825	13	chr3	107	chr20	7
377	scaffold2947	456099	26	chr3	28457033	14	chr3	124
378	scaffold6204	16124	27	chr3	306384
379	scaffold1744	1068669	28	chr3	91370278	15	chr3	178
380	scaffold524	195094	29	chr3	17250430	16	chr3	38
381	scaffold3640	74671	30	chr3	6148366	17	chr3	12
382	scaffold2194	80986	31	chr3	6813928	18	chr3	9
383	scaffold2761	127585	32	chr3	9847241	19	chr3	18
384	scaffold302	138420	33	chr3	11379897	20	chr3	22
385	scaffold2624	116610	34	chr3	9330689	21	chr3	7
386	scaffold4382	49835	35	chr3	4192770	22	chr3	6
387	scaffold2984	140044	36	chr3	11754742	23	chr3	38
388	scaffold934	344820	37	chr3	27156391	24	chr3	15
389	scaffold1346	766441	38	chr3	52822242	25	chr3	16
390	scaffold4184	91988	39	chr3	9724600	26	chr3	2
391	scaffold4041	15344	40	chr3	2307921
392	scaffold3075	30968	41	chr3	1921828	27	chr3	5
393	scaffold4015	187542	42	chr3	9538
394	scaffold3664	356501	43	chr3	29364390	28	chr3	72
395	scaffold1066	573695	44	chr3	44565981	29	chr3	40
396	scaffold2382	102653	45	chr3	8322788
397	scaffold3249	34449	46	chr3	2623865
398	scaffold1193	118872	47	chr3	8039232	30	chr3	5
399	scaffold3060	29220	48	chr3	950753
400	scaffold3799	16789	49	chr3	107694
401	scaffold1837	34260	50	chr3	982965
402	scaffold1998	44404	51	chr3	1109209
403	scaffold3412	41700	52	chr3	2882573
404	scaffold1046	2659645	53	chr3	223862750	31	chr3	682
405	scaffold6441	73166	54	chr3	6424011	32	chr3	31
406	scaffold3251	557570	55	chr3	48352438	33	chr3	162
407	scaffold5965	43398	56	chr3	3604962	34	chr3	3
408	scaffold5135	15502	57	chr3	638992
409	scaffold3058	381432	58	chr3	27376283	35	chr3	13
410	scaffold262	193638	59	chr3	11845024
411	scaffold3879	12213	60	chr3	13524
412	scaffold660	3055148	61	chr3	240051823	36	chr3	732	chr13	2
413	scaffold3420	253859	62	chr3	20263280	37	chr3	40
414	scaffold1036	93688	63	chr3	9850577
415	scaffold2102	68893	64	chr3	2159659
416	scaffold4324	19977	65	chr3	628645
417	scaffold4103	115097	66	chr3	6306835	38	chr3	4
418	scaffold1085	860691	67	chr3	71274227	39	chr3	328
419	scaffold691	103869	68	chr3	8544092	40	chr3	10
420	scaffold6037	34715	69	chr3	566735	41	chr3	3	chr27	2
421	scaffold4050	120571	70	chr3	8439453	42	chr3	25
422	scaffold2426	203152	71	chr3	18240367	43	chr3	38	chr6	3
423	scaffold667	2928453	72	chr3	231935408	44	chr3	655	chr9	6
424	scaffold2889	75873	73	chr3	6373834	45	chr3	2
425	scaffold1441	1284126	74	chr3	104679750	46	chr3	295
426	scaffold7561	44080	75	chr3	3482162	47	chr3	9
427	scaffold2822	86162	76	chr3	72122
428	scaffold3348	292397	77	chr3	25477651	48	chr3	39
429	scaffold1183	877314	78	chr3	36186945	49	chr3	89	chr15	115
430	scaffold2503	293902	79	chr3	25205341	50	chr3	62
431	scaffold1455	337591	80	chr3	317740
432	scaffold3956	580393	81	chr3	42451977	51	chr3	145
433	scaffold22	2671337	82	chr3	232088588	52	chr3	691
434	scaffold2087	740864	83	chr3	62661002	53	chr3	179
435	scaffold4454	38963	84	chr3	3503764	54	chr3	6
436	scaffold2805	165801	85	chr3	13598988	55	chr3	45
437	scaffold388	2821293	86	chr3	233296462	56	chr3	697
438	scaffold560	1279041	87	chr3	100461658	57	chr3	371
439	scaffold1110	378981	88	chr3	32381846	58	chr3	75
440	scaffold2284	380590	89	chr3	31302566	59	chr3	54
441	scaffold364	2037541	90	chr3	157999091	60	chr3	153
442	scaffold693	231781	91	chr3	19179980	61	chr3	25
443	scaffold960	1584378	92	chr3	129554558	62	chr3	216
444	scaffold3288	492581	93	chr3	41649134	63	chr3	49
445	scaffold2148	906911	94	chr3	73351969	64	chr3	160	chr15	2
446	scaffold2185	638531	95	chr3	55124679	65	chr3	133
447	scaffold2072	2024280	96	chr3	170692976	66	chr3	433
448	scaffold138	1452586	97	chr3	121566809	67	chr3	365	chr1	5
449	scaffold1230	455951	98	chr3	38256383	68	chr3	82
450	scaffold1232	600108	99	chr3	42022965	69	chr3	111
451	scaffold2611	1696059	100	chr3	134168638	70	chr3	396
452	scaffold652	2691136	101	chr3	223799562	71	chr3	798
453	scaffold3610	587561	102	chr3	51481411	72	chr3	216
454	scaffold2813	675051	103	chr3	51163613	73	chr3	153
455	scaffold627	895740	104	chr3	72038836	74	chr3	177
456	scaffold36	4423490	105	chr3	317932322	75	chr3	1081
457	scaffold2018	157158	106	chr3	14268772	76	chr3	37
458	scaffold1778	85536	107	chr3	6945076	77	chr3	6
459	scaffold10	2591500	108	chr3	213203221	78	chr3	599
460	scaffold2681	144199	109	chr3	12326211	79	chr3	29
461	scaffold48	1936423	110	chr3	155297844	80	chr3	473
462	scaffold2016	473247	111	chr3	37539758	81	chr3	50
463	scaffold1508	96535	112	chr3	8560755	82	chr3	17
464	scaffold2095	1665024	113	chr3	138226088	83	chr3	252
465	scaffold4266	164668	114	chr3	17095712	84	chr3	48
466	scaffold1971	441882	115	chr3	38476605	85	chr3	134
467	scaffold883	1337210	116	chr3	109400281	86	chr3	285
468	scaffold530	2780950	117	chr3	186099999	87	chr3	485	chr2	276	chr9	2	chr7	2
469	scaffold1720	201601	118	chr3	16722302	88	chr3	48
470	scaffold394	1760852	119	chr3	138268433	89	chr3	206
471	scaffold1157	1720892	120	chr3	119330508	90	chr3	307	chr29	12
472	scaffold5041	212776	121	chr3	18539814	91	chr3	46
473	scaffold965	1868977	122	chr3	147315651	92	chr3	298
474	scaffold1219	131536	123	chr3	9859847	93	chr3	16
475	scaffold2286	531401	124	chr3	37544763	94	chr3	67
476	scaffold2259	149876	125	chr3	11857080	95	chr3	29
477	scaffold738	2278812	126	chr3	192472151	96	chr3	611
478	scaffold3984	78364	127	chr3	7119286	97	chr3	12
479	scaffold1518	946808	128	chr3	47174726	98	chr3	195	chr7	14
480	scaffold2	798475	129	chr3	68971170	99	chr3	194
481	scaffold1749	851921	130	chr3	70560824	100	chr3	217
482	scaffold10097	22475	131	chr3	2061155	101	chr3	9
483	scaffold1187	1254382	132	chr3	102376380	102	chr3	368	chr13	4
484	scaffold376	2905984	133	chr3	219010083	103	chr3	675
485	scaffold2541	157146	134	chr3	13113053	104	chr3	31
486	scaffold5848	51018	135	chr3	4596284	105	chr3	4
487	scaffold4513	28372	136	chr3	6091
488	scaffold1491	3970604	137	chr3	334486614	106	chr3	919
489	scaffold2332	99326	138	chr3	8131078	107	chr3	23
490	scaffold59	66644	139	chr3	5199839	108	chr3	9
491	scaffold7798	50656	140	chr3	3443242	109	chr3	5
492	scaffold3240	50867	141	chr3	3966766	110	chr3	6
493	scaffold4468	33866	142	chr3	2999449	111	chr3	2
494	scaffold3629	12301	143	chr3	967451	112	chr3	1
495	scaffold2834	255418	144	chr3	19153887	113	chr3	43
496	scaffold3104	148577	145	chr3	11888413	114	chr3	32
497	scaffold2656	516095	146	chr3	44270743	115	chr3	110
498	scaffold597	2535238	147	chr3	192641490	116	chr3	734	chr24	3
499	scaffold2097	279490	148	chr3	23709879	117	chr3	56
500	scaffold974	574332	149	chr3	51822143	118	chr3	147
501	scaffold1716	621198	150	chr3	50987799	119	chr3	142
502	scaffold4774	442873	151	chr3	38651322	120	chr3	84
503	scaffold4295	77164	152	chr3	6430004	121	chr3	7
504	scaffold568	4553979	153	chr3	371257164	122	chr3	1148	chr15	2
505	scaffold1556	160348	154	chr3	12627899	123	chr3	16
506	scaffold2537	1031269	155	chr3	89346265	124	chr3	286
507	scaffold3247	189176	156	chr3	12320761	125	chr3	15
508	scaffold2364	446881	157	chr3	38183189	126	chr3	79
509	scaffold1074	540663	158	chr3	46187481	127	chr3	146
510	scaffold2344	338507	159	chr3	23292364	128	chr3	25
511	scaffold1408	462007	160	chr3	37232815	129	chr3	80
512	scaffold228	1389327	161	chr3	114159229	130	chr3	329
513	scaffold1949	698213	162	chr3	59048152	131	chr3	167
514	scaffold1120	357996	163	chr3	30815182	132	chr3	89
515	scaffold1955	355533	164	chr3	24944673	133	chr3	69	chr10	4
516	scaffold2563	622645	165	chr3	51132257	134	chr3	153
517	scaffold588	696868	166	chr3	57475143	135	chr3	128
518	scaffold707	2105193	167	chr3	178780256	136	chr3	284
519	scaffold933	10012	168	chr3	606017
520	scaffold1619	414292	169	chr3	35168809	137	chr3	26
521	scaffold3762	799258	170	chr3	69278675	138	chr3	43
522	scaffold2628	393821	171	chr3	26001028	139	chr3	24
523	scaffold1569	1134953	172	chr3	96278888	140	chr3	126
524	scaffold2772	754930	173	chr3	64691280	141	chr3	69
525	scaffold2328	654476	174	chr3	56510534	142	chr3	45
526	scaffold2192	1164362	175	chr3	54128569	143	chr3	45
527	scaffold1406	1312420	176	chr3	77034120	144	chr3	19
528	scaffold12691	32726	177	chr3	2747085
529	scaffold2238	29989	178	chr3	2261143	145	chr3	2
530	scaffold3666	22015	179	chr3	867994
531	scaffold1487	165557	180	chr3	13927758	146	chr3	13
532	scaffold6065	37018	181	chr3	3084102	147	chr3	2
533	scaffold2955	276917	182	chr3	23313007	148	chr3	14
534	scaffold4189	39910	183	chr3	3164
535	scaffold1133	296669	184	chr3	18276934	149	chr3	9	chr22	4
536	scaffold116	2246873	1	chr4	159698093	1	chr4	65
537	scaffold1160	334477	2	chr4	25664775	2	chr4	10
538	scaffold405	166868	3	chr4	13529216	3	chr4	9
539	scaffold3040	55572	4	chr4	3183727
540	scaffold2717	1074001	5	chr4	80799934	4	chr4	82	chr9	15
541	scaffold3073	315021	6	chr4	26926616	5	chr4	40
542	scaffold714	123328	7	chr4	10206156	6	chr4	11
543	scaffold2746	281675	8	chr4	23970723	7	chr4	40
544	scaffold3449	474015	9	chr4	40149619	8	chr4	60
545	scaffold3315	367232	10	chr4	30381546	9	chr4	75
546	scaffold1289	763055	11	chr4	49638747	10	chr4	140	chr29	4
547	scaffold5354	85364	12	chr4	4935433	11	chr4	7
548	scaffold842	668388	13	chr4	41792907	12	chr4	65
549	scaffold2763	767146	14	chr4	57116135	13	chr4	274	chr9	11
550	scaffold1782	54514	15	chr4	3457034	14	chr4	14
551	scaffold1531	815439	16	chr4	70970673	15	chr4	223
552	scaffold372	482825	17	chr4	37261537	16	chr4	82
553	scaffold1212	470014	18	chr4	39752145	17	chr4	85
554	scaffold3144	113567	19	chr4	9548457	18	chr4	15
555	scaffold2216	350413	20	chr4	31409729	19	chr4	114	chr12	2
556	scaffold1652	395248	21	chr4	33136609	20	chr4	140
557	scaffold2823	2047002	22	chr4	175643159	21	chr4	724
558	scaffold165	707232	23	chr4	61276016	22	chr4	186
559	scaffold2966	694999	24	chr4	54155395	23	chr4	221
560	scaffold40	1570240	25	chr4	134244458	24	chr4	507	chr10	3
561	scaffold3550	459296	26	chr4	39402140	25	chr4	127
562	scaffold970	2405972	27	chr4	202098455	26	chr4	732
563	scaffold2609	318506	28	chr4	26160341	27	chr4	71
564	scaffold1410	289970	29	chr4	25211986	28	chr4	83
565	scaffold4990	97641	30	chr4	7989856	29	chr4	29
566	scaffold3142	327588	31	chr4	28497466	30	chr4	148
567	scaffold2981	358422	32	chr4	31620173	31	chr4	165
568	scaffold4376	119304	33	chr4	3785990	32	chr4	70
569	scaffold906	533019	34	chr4	46835960	33	chr4	203
570	scaffold2680	968610	35	chr4	71384562	34	chr4	285
571	scaffold795	841725	36	chr4	67205113	35	chr4	227
572	scaffold2888	49011	37	chr4	4143660	36	chr4	12	chr8	2
573	scaffold785	4527310	38	chr4	284954741	37	chr4	1216	chr6	447	chr18	6	chr1	5
574	scaffold523	1899178	39	chr4	78950908	38	chr4	341	chr9	305	chr23	3
575	scaffold2722	1165803	40	chr4	102875485	39	chr4	580
576	scaffold982	546811	41	chr4	44004540	40	chr4	166
577	scaffold2683	627162	42	chr4	41304543	41	chr4	298
578	scaffold1178	640042	43	chr4	2200
579	scaffold1241	3100737	44	chr4	252812328	42	chr4	1307	chr5	5	chr7	3	chr23	3	chr8	2
580	scaffold2685	21138	45	chr4	2115366	43	chr4	9
581	scaffold6318	11661	46	chr4	1111230	44	chr4	5
582	scaffold3994	38616	47	chr4	4246577
583	scaffold431	1790509	48	chr4	158406877	45	chr4	981
584	scaffold1335	691215	49	chr4	52862988	46	chr4	277
585	scaffold3803	67415	50	chr4	4741784	47	chr4	1
586	scaffold2860	89305	51	chr4	6771895	48	chr4	7
587	scaffold2171	109243	52	chr4	3039859	49	chr4	1
588	scaffold3616	25932	53	chr4	2150301	50	chr4	1
589	scaffold3742	29568	54	chr4	504589	51	chr4	2
590	scaffold532	1690518	55	chr4	62997522	52	chr4	268	chr20	113
591	scaffold2556	322503	56	chr4	18123668	53	chr4	122
592	scaffold1100	2503824	57	chr4	165530116	54	chr4	834
593	scaffold247	3484835	58	chr4	278970661	55	chr4	1212	chr7	3
594	scaffold1315	642414	59	chr4	54087323	56	chr4	214
595	scaffold129	300918	60	chr4	16159529	57	chr4	100
596	scaffold2745	588842	61	chr4	49825402	58	chr4	274
597	scaffold697	2727716	62	chr4	231153918	59	chr4	1477	chr21	2
598	scaffold1251	3845624	63	chr4	308657902	60	chr4	1839	chr6	3	chr23	2
599	scaffold4069	169567	64	chr4	15254887	61	chr4	96
600	scaffold9974	25576	65	chr4	2131867	62	chr4	15
601	scaffold10309	18810	66	chr4	1415085	63	chr4	5
602	scaffold20	783456	67	chr4	69773871	64	chr4	369
603	scaffold490	155674	68	chr4	12584818	65	chr4	57
604	scaffold3790	59415	69	chr4	5052884	66	chr4	3
605	scaffold2014	498533	70	chr4	44034775	67	chr4	181
606	scaffold3344	156197	71	chr4	12921092	68	chr4	52
607	scaffold1126	1568853	72	chr4	135280949	69	chr4	862
608	scaffold2544	566283	73	chr4	47121971	70	chr4	251
609	scaffold4807	207565	74	chr4	17932011	71	chr4	77
610	scaffold1067	1420352	75	chr4	124086312	72	chr4	648	chr11	6
611	scaffold1209	365070	76	chr4	31512995	73	chr4	164
612	scaffold71	1772652	77	chr4	140214168	74	chr4	742	chr9	2
613	scaffold1429	915224	78	chr4	71973152	75	chr4	383
614	scaffold2059	1235672	79	chr4	80253897	76	chr4	339
615	scaffold1878	952790	80	chr4	60890327	77	chr4	325
616	scaffold3706	275500	81	chr4	17982444	78	chr4	53
617	scaffold81	6044238	82	chr4	495681760	79	chr4	2837
618	scaffold1392	929169	83	chr4	80776842	80	chr4	431
619	scaffold1707	1741010	84	chr4	151581236	81	chr4	978
620	scaffold4034	414709	85	chr4	36832210	82	chr4	230
621	scaffold1568	1450727	86	chr4	81681477	83	chr4	439	chr10	217
622	scaffold5013	77477	87	chr4	6936554	84	chr4	44
623	scaffold1415	318145	88	chr4	27200337	85	chr4	143
624	scaffold2251	655129	89	chr4	56260501	86	chr4	240
625	scaffold404	3031791	90	chr4	239433655	87	chr4	1209	chr18	11
626	scaffold1156	1562132	91	chr4	122857968	88	chr4	672
627	scaffold1231	778776	92	chr4	58534383	89	chr4	363	chr28	30
628	scaffold64	3586922	93	chr4	292838504	90	chr4	1627	chr12	2
629	scaffold1693	10930	94	chr4	117922
630	scaffold408	338606	95	chr4	25967477	91	chr4	93
631	scaffold5258	12237	96	chr4	937730	92	chr4	5
632	scaffold2147	2145959	97	chr4	142695043	93	chr4	659
633	scaffold648	1427865	98	chr4	116816813	94	chr4	598	chr10	5	chr5	4
634	scaffold5326	41970	99	chr4	3792717	95	chr4	5
635	scaffold1006	1102883	100	chr4	95110992	96	chr4	414
636	scaffold619	465585	101	chr4	38251111	97	chr4	163
637	scaffold1262	1651744	102	chr4	131453932	98	chr4	470	chr10	3
638	scaffold790	94641	103	chr4	7380671	99	chr4	26
639	scaffold396	116710	104	chr4	5023
640	scaffold2551	269494	105	chr4	22485522	100	chr4	67
641	scaffold174	1239228	106	chr4	101104561	101	chr4	531
642	scaffold646	906937	107	chr4	79212126	102	chr4	458
643	scaffold1948	1619459	108	chr4	143906018	103	chr4	900
644	scaffold1475	1599004	109	chr4	140617467	104	chr4	710
645	scaffold1959	1200059	110	chr4	104693169	105	chr4	516
646	scaffold1618	1182081	111	chr4	95982003	106	chr4	452
647	scaffold4492	141688	112	chr4	11413416	107	chr4	71
648	scaffold2385	458520	113	chr4	41190662	108	chr4	232	chr11	2
649	scaffold4754	12921	114	chr4	1138528	109	chr4	2
650	scaffold5662	11019	115	chr4	428526	110	chr4	1
651	scaffold3478	22366	116	chr4	2334851	111	chr4	4
652	scaffold4755	23164	117	chr4	1382859	112	chr4	4
653	scaffold1710	818549	118	chr4	72183646	113	chr4	341
654	scaffold6923	27924	119	chr4	2364590	114	chr4	15
655	scaffold2892	381529	120	chr4	32064930	115	chr4	195
656	scaffold947	1714670	121	chr4	135076238	116	chr4	648
657	scaffold2073	73216	122	chr4	6184463	117	chr4	18
658	scaffold3150	293691	123	chr4	24277481	118	chr4	112
659	scaffold1202	1593131	124	chr4	140634567	119	chr4	756
660	scaffold1326	1230728	125	chr4	98265593	120	chr4	435	chr27	15
661	scaffold3515	24580	126	chr4	1999562	121	chr4	5
662	scaffold4667	77138	127	chr4	3417828	122	chr4	17
663	scaffold4526	188358	128	chr4	15434886	123	chr4	49
664	scaffold6400	31331	129	chr4	2874614	124	chr4	6
665	scaffold3528	143270	130	chr4	14826809	125	chr4	14
666	scaffold8353	11399	131	chr4	565788
667	scaffold4908	10802	132	chr4	129507
668	scaffold2422	35091	133	chr4	1540718
669	scaffold3741	36342	134	chr4	1280469
670	scaffold3199	24815	135	chr4	3287958
671	scaffold1355	400631	136	chr4	34819385	126	chr4	110
672	scaffold15	1090273	137	chr4	77361910	127	chr4	316	chr3	32	chr1	6
673	scaffold4557	61186	138	chr4	4918486	128	chr4	8
674	scaffold4772	27919	139	chr4	2304731	129	chr4	2
675	scaffold1464	1266530	140	chr4	99764632	130	chr4	327
676	scaffold4194	209328	141	chr4	14301600	131	chr4	40
677	scaffold1719	1418571	142	chr4	108137977	132	chr4	337
678	scaffold846	542115	143	chr4	45625006	133	chr4	121
679	scaffold3937	130710	144	chr4	11594284	134	chr4	38
680	scaffold2124	129755	145	chr4	10207661	135	chr4	26
681	scaffold2764	104383	146	chr4	8173318	136	chr4	35
682	scaffold6658	31892	147	chr4	2691630	137	chr4	6
683	scaffold3824	541138	148	chr4	46165355	138	chr4	166
684	scaffold1774	175570	149	chr4	14823985	139	chr4	52
685	scaffold2507	31231	150	chr4	2579822	140	chr4	17
686	scaffold5407	29979	151	chr4	2771748	141	chr4	16
687	scaffold709	279617	152	chr4	24048159	142	chr4	104
688	scaffold859	105229	153	chr4	9218457	143	chr4	37
689	scaffold289	215935	154	chr4	17018788	144	chr4	78
690	scaffold2024	225012	155	chr4	16222310	145	chr4	61
691	scaffold2200	153388	156	chr4	690040	146	chr4	3
692	scaffold3306	75600	157	chr4	584470
693	scaffold1320	29563	158	chr4	100649	147	chr4	1
694	scaffold3438	70294	159	chr4	60571
695	scaffold2411	147791	160	chr4	1802550
696	scaffold3580	52431	161	chr4	509933
697	scaffold2684	74112	162	chr4	78430	148	chr4	1
698	scaffold2725	74053	163	chr4	85277
699	scaffold2868	165890	164	chr4	12734496	149	chr4	24
700	scaffold2700	38422	165	chr4	162525
701	scaffold3758	88666	166	chr4	7734943	150	chr4	30
702	scaffold2626	187679	167	chr4	15394485	151	chr4	96
703	scaffold2581	206705	168	chr4	17040334	152	chr4	81
704	scaffold2970	479034	169	chr4	39629049	153	chr4	92
705	scaffold2486	920557	170	chr4	64467826	154	chr4	197	chr10	3
706	scaffold4124	123293	171	chr4	10396354	155	chr4	17	chr10	12
707	scaffold1367	284329	172	chr4	23457422	156	chr4	33
708	scaffold1835	361284	173	chr4	29970187	157	chr4	43
709	scaffold2910	277081	174	chr4	16922046	158	chr4	26
710	scaffold3168	84005	175	chr4	7254192	159	chr4	9
711	scaffold3086	591200	176	chr4	50709493	160	chr4	66
712	scaffold2081	253580	177	chr4	18713046	161	chr4	38
713	scaffold1521	605064	178	chr4	52293296	162	chr4	89
714	scaffold2903	108850	179	chr4	8800164	163	chr4	22
715	scaffold1610	1239095	180	chr4	100310440	164	chr4	135	chr22	31
716	scaffold4302	22315	181	chr4	1900273	165	chr4	1
717	scaffold2105	723336	182	chr4	61358465	166	chr4	52
718	scaffold3414	21939	183	chr4	1161382
719	scaffold6460	12066	184	chr4	8507
720	scaffold1192	625286	185	chr4	12374
721	scaffold1932	609236	186	chr4	194288
722	scaffold2697	28531	187	chr4	4575	1	chr18	1											1
723	scaffold1287	1311613	188	chr4	36911
724	scaffold1515	641287	1	chr5	59369
725	scaffold1482	146805	2	chr5	11783961	1	chr5	2
726	scaffold1676	152086	3	chr5	11266894	2	chr5	3
727	scaffold3350	70026	4	chr5	11788	1	chr25	2											1
728	scaffold1870	184973	5	chr5	4109292	3	chr5	13
729	scaffold888	1120283	6	chr5	90977411	4	chr5	388
730	scaffold1420	717684	7	chr5	52005007	5	chr5	209
731	scaffold5339	46406	8	chr5	2723435	6	chr5	10
732	scaffold2450	222400	9	chr5	11007608	7	chr5	23
733	scaffold1083	1716822	10	chr5	134382171	8	chr5	273
734	scaffold2912	1287136	11	chr5	97811376	9	chr5	294	chr1	2
735	scaffold1717	256723	12	chr5	20793644	10	chr5	58
736	scaffold1223	736251	13	chr5	38343
737	scaffold4136	50698	14	chr5	5144874	11	chr5	5
738	scaffold632	486044	15	chr5	40805584	12	chr5	113
739	scaffold3051	271327	16	chr5	22725099	13	chr5	82
740	scaffold238	1414173	17	chr5	121819843	14	chr5	352
741	scaffold954	1790662	18	chr5	137323684	15	chr5	710
742	scaffold4373	77450	19	chr5	6976962	16	chr5	21
743	scaffold3000	1495746	20	chr5	125620111	17	chr5	509
744	scaffold1511	220939	21	chr5	19093251	18	chr5	70
745	scaffold189	388517	22	chr5	34520082	19	chr5	142
746	scaffold3704	25928	23	chr5	1493158	20	chr5	8
747	scaffold527	671707	24	chr5	43447740	21	chr5	199
748	scaffold1077	811755	25	chr5	63789142	22	chr5	184	chr12	7
749	scaffold1622	472184	26	chr5	41522740	23	chr5	191
750	scaffold1534	941969	27	chr5	75692246	24	chr5	250
751	scaffold1686	157513	28	chr5	12895570	25	chr5	30
752	scaffold1708	1187974	29	chr5	83579430	26	chr5	218
753	scaffold6283	10182	30	chr5	920100	27	chr5	4
754	scaffold1799	639053	31	chr5	55447531	28	chr5	184
755	scaffold5522	12407	32	chr5	740360	29	chr5	2
756	scaffold2000	160142	33	chr5	13340946	30	chr5	38
757	scaffold902	14487	34	chr5	1197456
758	scaffold3380	116021	35	chr5	8434168	31	chr5	13
759	scaffold418	398668	36	chr5	32134165	32	chr5	77	chr3	5
760	scaffold4490	98813	37	chr5	8117423	33	chr5	22
761	scaffold816	579794	38	chr5	43941260	34	chr5	116	chr3	5
762	scaffold3637	126335	39	chr5	8158904	35	chr5	14
763	scaffold3097	482401	40	chr5	45344162	36	chr5	130
764	scaffold3355	71582	41	chr5	4969304	37	chr5	12
765	scaffold3711	572804	42	chr5	43637728
766	scaffold2083	1465851	43	chr5	111720487	38	chr5	508	chr18	2
767	scaffold3605	527140	44	chr5	44941414	39	chr5	195
768	scaffold989	237545	45	chr5	16724668	40	chr5	71
769	scaffold617	210469	46	chr5	17105612	41	chr5	51
770	scaffold7703	24722	47	chr5	1753227	42	chr5	8
771	scaffold3702	107476	48	chr5	8070311	43	chr5	16
772	scaffold3124	137061	49	chr5	10906891	44	chr5	33
773	scaffold3338	365381	50	chr5	31099185	45	chr5	137
774	scaffold1897	590247	51	chr5	45324358	46	chr5	193
775	scaffold3842	354237	52	chr5	30374947	47	chr5	130
776	scaffold3745	44481	53	chr5	4084708	48	chr5	16
777	scaffold2395	318587	54	chr5	25089318	49	chr5	117
778	scaffold2111	591931	55	chr5	50950014	50	chr5	274	chr3	11
779	scaffold229	1472446	56	chr5	124593832	51	chr5	613	chr11	5
780	scaffold2752	79648	57	chr5	6708187	52	chr5	29
781	scaffold2240	361337	58	chr5	31018664	53	chr5	122
782	scaffold3447	325467	59	chr5	28349328	54	chr5	160
783	scaffold1779	62761	60	chr5	3785960	55	chr5	20
784	scaffold1442	2127111	61	chr5	165975549	56	chr5	1140	chr29	4
785	scaffold2388	951066	62	chr5	72546279	57	chr5	372
786	scaffold2775	770726	63	chr5	54448907	58	chr5	347
787	scaffold481	1013799	64	chr5	86880852	59	chr5	497	chr9	2
788	scaffold847	1462832	65	chr5	124009472	60	chr5	832
789	scaffold3301	24089	66	chr5	2018705	61	chr5	14
790	scaffold393	589924	67	chr5	41596845	62	chr5	106
791	scaffold282	355225	68	chr5	230238
792	scaffold3593	176746	69	chr5	12970301	63	chr5	37
793	scaffold2003	1316620	70	chr5	102513291	64	chr5	541
794	scaffold1629	1401409	71	chr5	116609059	65	chr5	524
795	scaffold2599	442588	72	chr5	37121537	66	chr5	181	chr16	2
796	scaffold1564	440354	73	chr5	36833837	67	chr5	181	chr8	4
797	scaffold5275	83763	74	chr5	7002539	68	chr5	35
798	scaffold6576	18601	75	chr5	1364669	69	chr5	7
799	scaffold2942	429020	76	chr5	37589157	70	chr5	173
800	scaffold1904	602450	77	chr5	50543117	71	chr5	219
801	scaffold966	495203	78	chr5	43189593	72	chr5	225
802	scaffold4392	103141	79	chr5	8627594	73	chr5	39
803	scaffold761	3418322	80	chr5	263941666	74	chr5	1252	chr9	4
804	scaffold1053	2281540	81	chr5	157331
805	scaffold3483	16914	82	chr5	1353257	75	chr5	6
806	scaffold2358	121288	83	chr5	8674459	76	chr5	32
807	scaffold416	890458	84	chr5	73268786	77	chr5	317
808	scaffold5962	19822	85	chr5	1432061	78	chr5	5
809	scaffold2432	182972	86	chr5	15375017	79	chr5	35
810	scaffold2664	109894	87	chr5	5318
811	scaffold61	2227909	88	chr5	176425755	80	chr5	712
812	scaffold1361	766209	89	chr5	64738784	81	chr5	310
813	scaffold1452	2059280	90	chr5	171002846	82	chr5	857	chr16	3
814	scaffold1295	112940	91	chr5	8635309	83	chr5	22
815	scaffold3258	1112998	92	chr5	87733608	84	chr5	562	chr1	11
816	scaffold76	318562	93	chr5	25876583	85	chr5	107
817	scaffold2727	1612480	94	chr5	118741381	86	chr5	682
818	scaffold151	1150623	95	chr5	97233636	87	chr5	550	chr7	22
819	scaffold21	1348970	96	chr5	107959265	88	chr5	615
820	scaffold1901	54405	97	chr5	2601491	89	chr5	13
821	scaffold917	770645	98	chr5	51190052	90	chr5	182
822	scaffold2475	38759	99	chr5	2949733	91	chr5	2
823	scaffold1018	1952959	100	chr5	157559693	92	chr5	706
824	scaffold4399	212042	101	chr5	18164377	93	chr5	80
825	scaffold1433	1066297	102	chr5	87880840	94	chr5	626
826	scaffold1725	653026	103	chr5	56928335	95	chr5	373
827	scaffold3443	86441	104	chr5	6203635	96	chr5	28
828	scaffold3697	15956	105	chr5	1127259	97	chr5	3
829	scaffold3319	36687	106	chr5	3082501	98	chr5	2
830	scaffold3233	28338	107	chr5	2308792	99	chr5	10
831	scaffold3321	16667	108	chr5	1849558	100	chr5	5
832	scaffold4471	34290	109	chr5	3015236	101	chr5	4
833	scaffold1158	286283	110	chr5	20576963	102	chr5	29
834	scaffold3524	53047	111	chr5	3388290	103	chr5	3
835	scaffold257	170327	112	chr5	13089646	104	chr5	17
836	scaffold2694	46290	113	chr5	3951472	105	chr5	2
837	scaffold2602	71676	114	chr5	5630055	106	chr5	4
838	scaffold3873	78942	115	chr5	5396537	107	chr5	10
839	scaffold671	326701	116	chr5	27829194	108	chr5	30
840	scaffold2052	91330	117	chr5	897533
841	scaffold649	111757	118	chr5	27226	109	chr5	7
842	scaffold3525	53862	119	chr5	3669	1	chr10	15											1
843	scaffold5185	76927	120	chr5	5969074	110	chr5	13
844	scaffold1128	82547	121	chr5	9148196	111	chr5	1
845	scaffold1990	28624	122	chr5	22692
846	scaffold884	68023	123	chr5	5078264	112	chr5	5
847	scaffold3954	31387	124	chr5	538476
848	scaffold5591	19055	125	chr5	319708
849	scaffold1041	1175989	126	chr5	103123165	113	chr5	698
850	scaffold1957	1906131	127	chr5	159498600	114	chr5	954	chr21	13	chr24	2
851	scaffold249	1813067	128	chr5	146085310	115	chr5	826
852	scaffold12861	16981	129	chr5	1381975	116	chr5	4
853	scaffold5983	170351	130	chr5	14482418	117	chr5	75
854	scaffold3874	130063	131	chr5	11689701	118	chr5	61
855	scaffold1034	1932684	132	chr5	169052630	119	chr5	960	chr2	6
856	scaffold295	627392	133	chr5	3292
857	scaffold1093	1891003	134	chr5	162974947	120	chr5	987	chr1	20	chr2	17
858	scaffold3334	69087	135	chr5	5796175	121	chr5	33
859	scaffold1211	187140	136	chr5	15334746	122	chr5	99
860	scaffold600	2150519	137	chr5	188852708	123	chr5	1150	chr12	2
861	scaffold1016	1778712	138	chr5	155892283	124	chr5	639
862	scaffold3633	101055	139	chr5	7475568	125	chr5	22
863	scaffold1038	1209829	140	chr5	92770854	126	chr5	446
864	scaffold6478	14819	141	chr5	26570
865	scaffold2667	23395	142	chr5	301162
866	scaffold4246	68232	143	chr5	5118636	127	chr5	1
867	scaffold2630	76137	144	chr5	5664751	128	chr5	1
868	scaffold83	1882012	145	chr5	149410837	129	chr5	764
869	scaffold1277	125221	146	chr5	3034244	130	chr5	11
870	scaffold1753	128237	147	chr5	10195263	131	chr5	25
871	scaffold916	878506	148	chr5	67302213	132	chr5	391
872	scaffold2258	265397	149	chr5	23575675	133	chr5	141
873	scaffold2691	42801	150	chr5	3942811	134	chr5	9
874	scaffold2292	303227	151	chr5	20366320	135	chr5	50
875	scaffold6989	25060	152	chr5	2115452	136	chr5	7
876	scaffold1496	56571	153	chr5	5733010	137	chr5	19
877	scaffold635	2445491	154	chr5	198694253	138	chr5	871
878	scaffold1439	2535973	155	chr5	210137402	139	chr5	1133	chr22	2
879	scaffold3950	237219	156	chr5	19058884	140	chr5	68
880	scaffold1471	1028690	157	chr5	89337974	141	chr5	499
881	scaffold3366	47216	158	chr5	3999902	142	chr5	25
882	scaffold5050	421834	159	chr5	37290577	143	chr5	196
883	scaffold455	5573671	160	chr5	260895602	144	chr5	1135	chr3	631
884	scaffold1173	590474	161	chr5	46565121	145	chr5	227
885	scaffold460	1555192	162	chr5	127512730	146	chr5	334
886	scaffold2406	1504672	163	chr5	130920286	147	chr5	539	chr6	7	chr22	2
887	scaffold1698	1006437	164	chr5	84344804	148	chr5	304	chr13	2
888	scaffold285	2687058	165	chr5	207630430	149	chr5	1005
889	scaffold704	376054	166	chr5	30030344	150	chr5	41
890	scaffold3294	300947	167	chr5	22508201	151	chr5	84
891	scaffold1641	113717	168	chr5	7742102	152	chr5	7
892	scaffold4261	27183	169	chr5	90130
893	scaffold4966	42492	170	chr5	884848
894	scaffold1122	273437	171	chr5	22195161	153	chr5	43
895	scaffold5856	105434	172	chr5	9199887	154	chr5	34
896	scaffold1143	176733	173	chr5	11476084	155	chr5	52
897	scaffold3343	10873	174	chr5	825970
898	scaffold3052	253609	175	chr5	18912156	156	chr5	60
899	scaffold1060	697884	176	chr5	57347379	157	chr5	300	chr29	3
900	scaffold2138	75487	177	chr5	4238716	158	chr5	1
901	scaffold2419	115759	178	chr5	5261749	159	chr5	6
902	scaffold2647	535734	179	chr5	43368274	160	chr5	220
903	scaffold1758	54730	180	chr5	381382
904	scaffold1922	78899	181	chr5	4991705
905	scaffold33	97165	182	chr5	9315593	161	chr5	14
906	scaffold2936	93882	183	chr5	14544536	162	chr5	5
907	scaffold1877	244960	184	chr5	27693084	163	chr5	20
908	scaffold3611	102029	185	chr5	7041570	164	chr5	1
909	scaffold3817	205467	186	chr5	7436	165	chr5	75	chr6	3
910	scaffold5295	19758	187	chr5	15581
911	scaffold1617	50921	188	chr5	2985145
912	scaffold5640	17467	189	chr5	89581
913	scaffold3815	25613	190	chr5	97225
914	scaffold10207	10041	191	chr5	40461
915	scaffold2513	798773	192	chr5	24318205	166	chr5	466
916	scaffold808	286699	193	chr5	23295735	167	chr5	85
917	scaffold6526	22714	194	chr5	1963403	168	chr5	4
918	scaffold1002	1689194	195	chr5	148213965	169	chr5	571
919	scaffold2415	904489	196	chr5	78672510	170	chr5	263
920	scaffold731	3071274	197	chr5	256383663	171	chr5	1224
921	scaffold1165	2081807	198	chr5	180572134	172	chr5	1009	chr9	3
922	scaffold3044	758744	199	chr5	63079983	173	chr5	357	chr2	2
923	scaffold2452	233902	200	chr5	20170720	174	chr5	109
924	scaffold5015	30862	201	chr5	121047
925	scaffold1494	709319	202	chr5	59888001	175	chr5	247
926	scaffold3670	834388	203	chr5	37887253	176	chr5	104
927	scaffold3119	207192	204	chr5	9800466	177	chr5	16
928	scaffold2515	671016	205	chr5	46750923	178	chr5	96
929	scaffold858	1022556	206	chr5	85872481	179	chr5	221
930	scaffold2524	33936	207	chr5	2890015	180	chr5	3
931	scaffold5894	21436	208	chr5	6441	181	chr5	4
932	scaffold5102	146878	209	chr5	12863718	182	chr5	7
933	scaffold1043	952906	210	chr5	73932169	183	chr5	71
934	scaffold7851	21348	211	chr5	1746364
935	scaffold3434	26411	212	chr5	2363387	184	chr5	2
936	scaffold3385	807276	213	chr5	66325461	185	chr5	75
937	scaffold6434	12946	214	chr5	1058100
938	scaffold6298	25273	215	chr5	2160499	186	chr5	1
939	scaffold2796	113828	216	chr5	7732478	187	chr5	7
940	scaffold637	758277	1	chr6	52428651	1	chr6	16
941	scaffold274	387026	2	chr6	29976255	2	chr6	18
942	scaffold2637	866635	3	chr6	17108245	3	chr6	26
943	scaffold1909	232755	4	chr6	18605179	4	chr6	53
944	scaffold5557	26230	5	chr6	1965389	5	chr6	4
945	scaffold461	1541982	6	chr6	97197591	6	chr6	187	chr12	3
946	scaffold937	977127	7	chr6	67301173	7	chr6	153	chr12	2
947	scaffold144	734292	8	chr6	50045109	8	chr6	154	chr27	4
948	scaffold2755	115598	9	chr6	9954739	9	chr6	51
949	scaffold743	781020	10	chr6	17249
950	scaffold882	4027846	11	chr6	16041	1	chr8	3	chr5	2	chr16	1	chr24	1					1
951	scaffold2109	79402	12	chr6	2702
952	scaffold4244	23401	13	chr6	107365	10	chr6	2
953	scaffold2283	237712	14	chr6	166095	11	chr6	1
954	scaffold4026	40148	15	chr6	2742096	12	chr6	4
955	scaffold990	754683	16	chr6	61090257	13	chr6	246
956	scaffold4808	100318	17	chr6	8367305	14	chr6	36
957	scaffold74	600163	18	chr6	49576662	15	chr6	179
958	scaffold110	117132	19	chr6	8884254	16	chr6	13
959	scaffold3018	31664	20	chr6	2645971	17	chr6	4
960	scaffold2228	231861	21	chr6	18167034	18	chr6	18
961	scaffold3809	92278	22	chr6	7423863	19	chr6	9
962	scaffold113	136631	23	chr6	10264344	20	chr6	11
963	scaffold1233	1056868	24	chr6	79754060	21	chr6	62
964	scaffold99	1143047	25	chr6	76359306	22	chr6	149
965	scaffold3029	317233	26	chr6	23168329	23	chr6	68
966	scaffold732	538642	27	chr6	45333408	24	chr6	131
967	scaffold1923	418475	28	chr6	34880090	25	chr6	110
968	scaffold9018	13764	29	chr6	1139572	26	chr6	2
969	scaffold2873	114625	30	chr6	6868819	27	chr6	27
970	scaffold4939	185781	31	chr6	15202283	28	chr6	62
971	scaffold4432	216189	32	chr6	18138743	29	chr6	89
972	scaffold1886	1145715	33	chr6	90198483	30	chr6	337
973	scaffold2139	1147222	34	chr6	88066972	31	chr6	418
974	scaffold686	4575388	35	chr6	248537940	32	chr6	1137	chr8	588
975	scaffold52	1644643	36	chr6	136172908	33	chr6	574
976	scaffold2492	265389	37	chr6	15489067	34	chr6	81
977	scaffold2548	493977	38	chr6	42100892	35	chr6	177
978	scaffold305	2016957	39	chr6	155519313	36	chr6	659
979	scaffold927	833016	40	chr6	531102	37	chr6	5
980	scaffold1225	660566	41	chr6	53785188	38	chr6	260
981	scaffold950	2058596	42	chr6	172424441	39	chr6	726
982	scaffold3381	591211	43	chr6	50023157	40	chr6	231
983	scaffold1112	575821	44	chr6	44741122	41	chr6	172
984	scaffold3215	695752	45	chr6	57161845	42	chr6	249
985	scaffold5666	31541	46	chr6	2885494	43	chr6	13
986	scaffold4158	31437	47	chr6	2428960	44	chr6	12
987	scaffold504	2128529	48	chr6	163136160	45	chr6	576
988	scaffold4639	316439	49	chr6	27370157	46	chr6	165	chr1	2
989	scaffold2521	1223481	50	chr6	108300629	47	chr6	590	chr4	5
990	scaffold1970	1366574	51	chr6	100806470	48	chr6	542
991	scaffold495	1037543	52	chr6	88636620	49	chr6	343	chr16	2
992	scaffold677	1064553	53	chr6	47623056	50	chr6	190
993	scaffold2759	200884	54	chr6	16830248	51	chr6	64
994	scaffold401	656263	55	chr6	55123604	52	chr6	237	chr9	2	chr27	2
995	scaffold1894	445258	56	chr6	36298759	53	chr6	174
996	scaffold957	1901538	57	chr6	85884058	54	chr6	501
997	scaffold85	205861	58	chr6	18931401	55	chr6	74
998	scaffold3935	12736	59	chr6	1024944	56	chr6	7
999	scaffold644	8785736	60	chr6	730913999	57	chr6	3736	chr18	2	chr24	2
1000	scaffold3468	152100	61	chr6	13190953	58	chr6	70
1001	scaffold852	1205936	62	chr6	103465950	59	chr6	490
1002	scaffold422	1689302	63	chr6	120067154	60	chr6	334	chr1	2
1003	scaffold1331	1565818	64	chr6	130643210	61	chr6	495
1004	scaffold250	1998558	65	chr6	153697166	62	chr6	349
1005	scaffold938	555230	66	chr6	38003095	63	chr6	83
1006	scaffold3787	265187	67	chr6	19515281	64	chr6	48
1007	scaffold2508	283399	68	chr6	23273531	65	chr6	52
1008	scaffold168	1707459	69	chr6	132416320	66	chr6	332
1009	scaffold43	448020	70	chr6	34565999	67	chr6	194
1010	scaffold1115	1520571	71	chr6	118650312	68	chr6	522	chr12	2
1011	scaffold3735	311601	72	chr6	27451405	69	chr6	138
1012	scaffold6542	104619	73	chr6	8479762	70	chr6	47
1013	scaffold1413	1867103	74	chr6	165314931	71	chr6	1018
1014	scaffold3730	335178	75	chr6	29210521	72	chr6	180
1015	scaffold4498	264172	76	chr6	10145241	73	chr6	130
1016	scaffold2644	625731	77	chr6	45131498	74	chr6	257
1017	scaffold2836	455887	78	chr6	36631828	75	chr6	131
1018	scaffold399	4405315	79	chr6	296045736	76	chr6	1362
1019	scaffold1937	257796	80	chr6	22531364	77	chr6	121
1020	scaffold979	926857	81	chr6	73412099	78	chr6	465
1021	scaffold1805	851353	82	chr6	72370435	79	chr6	378
1022	scaffold4004	127404	83	chr6	11139429	80	chr6	73
1023	scaffold1240	238697	84	chr6	20386388	81	chr6	93
1024	scaffold3212	38800	85	chr6	3338642	82	chr6	21
1025	scaffold1495	50044	86	chr6	4388967	83	chr6	25
1026	scaffold2180	74852	87	chr6	3400721	84	chr6	22
1027	scaffold6585	72301	88	chr6	6534324	85	chr6	30
1028	scaffold1117	80859	89	chr6	6527674	86	chr6	27
1029	scaffold1407	155650	90	chr6	12955507	87	chr6	66
1030	scaffold2538	458949	91	chr6	35681835	88	chr6	195
1031	scaffold3966	196419	92	chr6	7109685	89	chr6	41
1032	scaffold2170	128083	93	chr6	11281743	90	chr6	73
1033	scaffold2820	197816	94	chr6	16158173	91	chr6	87
1034	scaffold4405	38007	95	chr6	3325441	92	chr6	16
1035	scaffold1071	2087472	96	chr6	177131378	93	chr6	1061
1036	scaffold2440	829185	97	chr6	42800945	94	chr6	257	chr23	9
1037	scaffold2627	376687	98	chr6	18531645	95	chr6	111
1038	scaffold2175	1381486	99	chr6	108355968	96	chr6	216	chr24	6
1039	scaffold3649	74202	100	chr6	6088649	97	chr6	11
1040	scaffold324	1218736	101	chr6	96437208	98	chr6	145
1041	scaffold1297	212300	102	chr6	18148759	99	chr6	46
1042	scaffold1993	277160	103	chr6	23862907	100	chr6	81
1043	scaffold780	1244948	104	chr6	104821252	101	chr6	475
1044	scaffold4991	106157	105	chr6	8903741	102	chr6	25
1045	scaffold4329	156690	106	chr6	13065409	103	chr6	27
1046	scaffold2056	681228	107	chr6	46110774	104	chr6	47
1047	scaffold1194	944300	108	chr6	71703858	105	chr6	31
1048	scaffold1426	928730	109	chr6	74343115	106	chr6	136
1049	scaffold53	1282140	110	chr6	82292788	107	chr6	328
1050	scaffold500	1887084	111	chr6	108197768	108	chr6	542	chr7	68
1051	scaffold3222	106091	112	chr6	9034477	109	chr6	36
1052	scaffold2754	258859	113	chr6	20484152	110	chr6	36
1053	scaffold839	359019	114	chr6	27987524	111	chr6	11
1054	scaffold1836	121851	115	chr6	9632560	112	chr6	5
1055	scaffold1478	732134	116	chr6	57880282	113	chr6	172	chr15	2
1056	scaffold879	2538769	117	chr6	202239025	114	chr6	1055	chr9	5	chr19	2
1057	scaffold387	2200626	118	chr6	182187272	115	chr6	885	chr21	2
1058	scaffold2879	546990	119	chr6	46189006	116	chr6	261	chr5	3
1059	scaffold1135	1465504	120	chr6	119379403	117	chr6	647	chr29	4
1060	scaffold3061	17980	121	chr6	2953
1061	scaffold206	1045448	122	chr6	229347
1062	scaffold319	1573049	123	chr6	131866971	118	chr6	698
1063	scaffold1843	378370	124	chr6	32718962	119	chr6	149
1064	scaffold1783	480350	125	chr6	41734707	120	chr6	200
1065	scaffold2920	370371	126	chr6	7762240	121	chr6	100	chr5	2
1066	scaffold2020	559160	127	chr6	38593061	122	chr6	172
1067	scaffold1646	1209614	128	chr6	97989761	123	chr6	559	chr13	3
1068	scaffold1824	1109930	129	chr6	96770669	124	chr6	408	chr14	16
1069	scaffold2114	87251	130	chr6	7597820	125	chr6	29
1070	scaffold2270	274485	131	chr6	21785403	126	chr6	95
1071	scaffold930	306445	132	chr6	25477857	127	chr6	121
1072	scaffold736	208586	133	chr6	16361077	128	chr6	72
1073	scaffold546	936958	134	chr6	77887421	129	chr6	380	chr9	3
1074	scaffold6302	30968	135	chr6	2379053	130	chr6	5
1075	scaffold1131	279560	136	chr6	21668841	131	chr6	63
1076	scaffold3710	151895	137	chr6	12766205	132	chr6	42
1077	scaffold4417	106715	138	chr6	9587938	133	chr6	41
1078	scaffold2780	170112	139	chr6	14696169	134	chr6	63
1079	scaffold1673	339048	140	chr6	30489737	135	chr6	139
1080	scaffold2218	32472	141	chr6	1187567	136	chr6	4
1081	scaffold2482	972709	142	chr6	65146915	137	chr6	339
1082	scaffold1890	621480	143	chr6	52826197	138	chr6	251
1083	scaffold4228	158780	144	chr6	12445514	139	chr6	24
1084	scaffold1834	1041968	145	chr6	80971728	140	chr6	343
1085	scaffold550	1928913	146	chr6	92200623	141	chr6	475	chr26	6
1086	scaffold885	2068525	147	chr6	172063859	142	chr6	439
1087	scaffold3934	73769	148	chr6	8816569	143	chr6	11
1088	scaffold275	2330041	149	chr6	175320734	144	chr6	584
1089	scaffold6756	38176	150	chr6	1592874	145	chr6	4
1090	scaffold1396	156229	151	chr6	13538894	146	chr6	31
1091	scaffold5251	86357	152	chr6	7554489	147	chr6	18
1092	scaffold3418	324051	153	chr6	26111038	148	chr6	82
1093	scaffold1012	45438	154	chr6	4130707	149	chr6	1
1094	scaffold2198	224975	155	chr6	18817554	150	chr6	24
1095	scaffold2405	988888	156	chr6	85172093	151	chr6	204
1096	scaffold1649	534958	157	chr6	36596178	152	chr6	111
1097	scaffold2591	54127	158	chr6	561292
1098	scaffold4229	21444	159	chr6	1095096
1099	scaffold3791	27925	160	chr6	1620089
1100	scaffold2651	101211	161	chr6	1938893	153	chr6	5
1101	scaffold304	619630	162	chr6	45035811	154	chr6	42
1102	scaffold856	753788	163	chr6	56182266	155	chr6	58
1103	scaffold699	1673485	164	chr6	131133612	156	chr6	100
1104	scaffold3830	456986	165	chr6	18636931	157	chr6	17
1105	scaffold3999	129828	166	chr6	9623827	158	chr6	11
1106	scaffold2178	780759	167	chr6	62236343	159	chr6	74
1107	scaffold544	230826	168	chr6	19772216	160	chr6	19
1108	scaffold2314	43390	169	chr6	3676081	161	chr6	7
1109	scaffold2534	73814	1	chr7	1527269
1110	scaffold3036	38979	2	chr7	2971556
1111	scaffold1266	831134	3	chr7	61389463	1	chr7	213
1112	scaffold621	554058	4	chr7	33771419	2	chr7	108
1113	scaffold2162	123342	5	chr7	10759338	3	chr7	29
1114	scaffold788	505818	6	chr7	43186581	4	chr7	98
1115	scaffold2612	205271	7	chr7	16810040	5	chr7	55
1116	scaffold650	1093210	8	chr7	87121801	6	chr7	262	chr3	2
1117	scaffold3265	38333	9	chr7	2777602	7	chr7	3
1118	scaffold3600	321784	10	chr7	28395725	8	chr7	113
1119	scaffold1055	1023647	11	chr7	90344727	9	chr7	374	chr18	3
1120	scaffold4570	19292	12	chr7	1015674
1121	scaffold2345	45914	13	chr7	4277425	10	chr7	31
1122	scaffold1027	715770	14	chr7	62568974	11	chr7	324
1123	scaffold3192	473991	15	chr7	40713212	12	chr7	174	chr28	3
1124	scaffold7567	11447	16	chr7	987953	13	chr7	1
1125	scaffold1412	843197	17	chr7	68340529	14	chr7	202	chr13	3
1126	scaffold4759	83501	18	chr7	4587267	15	chr7	16
1127	scaffold1767	1314160	19	chr7	70011825	16	chr7	329	chr8	3
1128	scaffold4945	15812	20	chr7	231836
1129	scaffold156	990443	21	chr7	69880400	17	chr7	374
1130	scaffold1238	2026957	22	chr7	110079556	18	chr7	545	chr10	354	chr16	2
1131	scaffold2848	88566	23	chr7	6953642	19	chr7	19
1132	scaffold3206	185529	24	chr7	15195961	20	chr7	22
1133	scaffold2718	126414	25	chr7	6686624	21	chr7	26
1134	scaffold5374	12366	26	chr7	798707	22	chr7	3
1135	scaffold2336	406760	27	chr7	93843	23	chr7	1
1136	scaffold946	566696	28	chr7	37901740	24	chr7	99
1137	scaffold1125	207630	29	chr7	2749
1138	scaffold2110	166703	30	chr7	26532	25	chr7	1
1139	scaffold2660	48430	31	chr7	14868	26	chr7	6
1140	scaffold3621	64242	32	chr7	904625	27	chr7	16
1141	scaffold3920	411539	33	chr7	35976986	28	chr7	217
1142	scaffold5332	13209	34	chr7	895191	29	chr7	6
1143	scaffold1694	198990	35	chr7	17298782	30	chr7	116
1144	scaffold371	2778381	36	chr7	236854688	31	chr7	1260	chr15	6
1145	scaffold1451	816200	37	chr7	70081525	32	chr7	336
1146	scaffold2885	858400	38	chr7	78050185	33	chr7	383
1147	scaffold5200	28801	39	chr7	98591	34	chr7	7
1148	scaffold832	842303	40	chr7	73645723	35	chr7	477
1149	scaffold130	2792250	41	chr7	215492444	36	chr7	1234	chr22	28	chr28	2
1150	scaffold1623	1702121	42	chr7	144909334	37	chr7	626	chr15	2
1151	scaffold5408	47716	43	chr7	3952325	38	chr7	14
1152	scaffold2939	530197	44	chr7	36716706	39	chr7	226	chr2	3
1153	scaffold181	972672	45	chr7	83169746	40	chr7	418
1154	scaffold2542	364466	46	chr7	31965237	41	chr7	130
1155	scaffold17	2554298	47	chr7	167109136	42	chr7	848	chr27	224	chr1	5
1156	scaffold1318	1137487	48	chr7	76113867	43	chr7	419
1157	scaffold3970	382441	49	chr7	33140491	44	chr7	135
1158	scaffold2526	93449	50	chr7	7962349	45	chr7	45
1159	scaffold676	2012137	51	chr7	165610395	46	chr7	801
1160	scaffold1079	700906	52	chr7	105847
1161	scaffold400	921251	53	chr7	23956994	47	chr7	44	chr14	3
1162	scaffold3869	306095	54	chr7	24526335	48	chr7	89
1163	scaffold2617	822613	55	chr7	62253602	49	chr7	263
1164	scaffold373	1600360	56	chr7	122174892	50	chr7	593	chr6	3	chr4	2
1165	scaffold65	595770	57	chr7	46236671	51	chr7	167
1166	scaffold2638	523883	58	chr7	43119894	52	chr7	143
1167	scaffold534	1572779	59	chr7	125358357	53	chr7	735
1168	scaffold2777	129739	60	chr7	11867782	54	chr7	89
1169	scaffold3635	106212	61	chr7	8977658	55	chr7	55
1170	scaffold1939	910394	62	chr7	79737130	56	chr7	470	chr20	6
1171	scaffold1953	529914	63	chr7	45038868	57	chr7	227
1172	scaffold2621	169723	64	chr7	10205879	58	chr7	55
1173	scaffold2086	99369	65	chr7	5006696	59	chr7	23
1174	scaffold1754	205554	66	chr7	17293263	60	chr7	23
1175	scaffold427	714378	67	chr7	55277774	61	chr7	245	chr2	2
1176	scaffold2993	38638	68	chr7	2113867	62	chr7	6
1177	scaffold183	1113607	69	chr7	61717
1178	scaffold1015	156293	70	chr7	7148189	63	chr7	11
1179	scaffold3677	488685	71	chr7	37717601	64	chr7	52
1180	scaffold2126	47658	72	chr7	3550520	65	chr7	3
1181	scaffold873	288501	73	chr7	21210865	66	chr7	60
1182	scaffold3101	99220	74	chr7	6028131	67	chr7	5
1183	scaffold4641	104437	75	chr7	8199671	68	chr7	16
1184	scaffold555	747048	76	chr7	45318829	69	chr7	231	chr6	4
1185	scaffold3226	240074	77	chr7	10704639	70	chr7	83
1186	scaffold281	4047584	78	chr7	299188469	71	chr7	2075
1187	scaffold439	2371200	79	chr7	207348593	72	chr7	1117	chr22	2
1188	scaffold1182	2684241	80	chr7	227781270	73	chr7	1506	chr17	2
1189	scaffold3588	661817	81	chr7	58953162	74	chr7	425
1190	scaffold1793	1324513	82	chr7	111763061	75	chr7	702
1191	scaffold554	1906860	83	chr7	156772914	76	chr7	859
1192	scaffold2230	534353	84	chr7	41129184	77	chr7	187
1193	scaffold2247	999494	85	chr7	80308898	78	chr7	513
1194	scaffold1252	1030864	86	chr7	96521934	79	chr7	510
1195	scaffold1580	697211	87	chr7	52420097	80	chr7	332	chr18	3
1196	scaffold1674	264892	88	chr7	13602822	81	chr7	88
1197	scaffold2757	176062	89	chr7	14046568	82	chr7	45
1198	scaffold3511	383063	90	chr7	28131521	83	chr7	211
1199	scaffold771	987969	91	chr7	88480366	84	chr7	561
1200	scaffold1380	449429	92	chr7	39960122	85	chr7	282
1201	scaffold969	738223	93	chr7	64382455	86	chr7	413
1202	scaffold1049	798342	94	chr7	70882531	87	chr7	389
1203	scaffold1286	915330	95	chr7	76375609	88	chr7	264
1204	scaffold2062	377178	96	chr7	21245152	89	chr7	104	chr10	14
1205	scaffold695	1606341	97	chr7	132199180	90	chr7	767
1206	scaffold109	693165	98	chr7	53629072	91	chr7	224
1207	scaffold2512	510983	99	chr7	40478433	92	chr7	147
1208	scaffold474	668393	100	chr7	55111714	93	chr7	220	chr5	3
1209	scaffold1613	402778	101	chr7	26053922	94	chr7	69
1210	scaffold1354	64205	102	chr7	1388919
1211	scaffold3904	31207	103	chr7	590966
1212	scaffold6133	13512	104	chr7	795330	95	chr7	6
1213	scaffold4424	31960	105	chr7	9863
1214	scaffold4623	114252	106	chr7	10224077	96	chr7	61
1215	scaffold1597	1604453	107	chr7	4069
1216	scaffold2701	602862	108	chr7	53376403	97	chr7	319
1217	scaffold569	246569	109	chr7	21335764	98	chr7	128
1218	scaffold915	2680208	110	chr7	229897980	99	chr7	1363	chr1	2	chr23	2
1219	scaffold3126	47173	111	chr7	4029801	100	chr7	16
1220	scaffold1467	135995	112	chr7	11418234	101	chr7	48
1221	scaffold4453	90162	113	chr7	5490431	102	chr7	26
1222	scaffold7658	21165	114	chr7	883972
1223	scaffold34	890129	115	chr7	75797412	103	chr7	338
1224	scaffold3584	433945	116	chr7	29177541	104	chr7	135
1225	scaffold211	1894283	117	chr7	150329298	105	chr7	675	chr9	2
1226	scaffold2776	28491	118	chr7	1707008	106	chr7	6
1227	scaffold3566	122507	119	chr7	10579564	107	chr7	32
1228	scaffold1900	363934	120	chr7	36918321	108	chr7	146
1229	scaffold4665	98093	121	chr7	8365932	109	chr7	33
1230	scaffold384	2844360	122	chr7	41021721	110	chr7	239
1231	scaffold1809	360535	123	chr7	29354275	111	chr7	91
1232	scaffold92	582508	124	chr7	49944203	112	chr7	236
1233	scaffold1679	3848183	125	chr7	307376193	113	chr7	1844	chr24	3	chr8	2	chr1	2
1234	scaffold2182	482120	126	chr7	41651738	114	chr7	233
1235	scaffold1470	3533870	127	chr7	257288028	115	chr7	1411	chr24	6	chr11	2	chr26	2
1236	scaffold900	316140	128	chr7	26967659	116	chr7	64
1237	scaffold3757	199909	129	chr7	17478552	117	chr7	64
1238	scaffold1907	2838166	130	chr7	243176535	118	chr7	1288
1239	scaffold3042	144145	131	chr7	12125104	119	chr7	78
1240	scaffold3523	14027	132	chr7	25252
1241	scaffold2312	2018917	133	chr7	157168259	120	chr7	848
1242	scaffold3280	57829	134	chr7	5094406	121	chr7	25
1243	scaffold537	3434184	135	chr7	273561079	122	chr7	1387	chr18	3	chr3	2
1244	scaffold1512	123654	136	chr7	10809413	123	chr7	32
1245	scaffold1103	1791982	137	chr7	132984368	124	chr7	676
1246	scaffold941	1883115	138	chr7	150702318	125	chr7	435
1247	scaffold378	920769	139	chr7	74698718	126	chr7	170
1248	scaffold5554	15889	140	chr7	1055073
1249	scaffold2100	740849	141	chr7	61341785	127	chr7	158
1250	scaffold1905	507770	142	chr7	40234933	128	chr7	136
1251	scaffold4749	62656	143	chr7	5113424	129	chr7	8
1252	scaffold2174	288300	144	chr7	17609
1253	scaffold3641	152723	145	chr7	12880424	130	chr7	15
1254	scaffold234	2408525	146	chr7	191324884	131	chr7	710	chr20	5
1255	scaffold185	2910056	147	chr7	242531979	132	chr7	533
1256	scaffold2434	1564943	148	chr7	134813690	133	chr7	493
1257	scaffold614	1219103	149	chr7	97587449	134	chr7	209
1258	scaffold2469	1072564	150	chr7	89390249	135	chr7	113
1259	scaffold29	871424	151	chr7	16067271	136	chr7	5
1260	scaffold506	1826072	1	chr8	139281847	2	chr8	353
1261	scaffold563	1142867	2	chr8	83471159	3	chr8	133
1262	scaffold13	295836	3	chr8	24787818	4	chr8	32
1263	scaffold618	670354	4	chr8	56405865	5	chr8	93
1264	scaffold522	1626790	5	chr8	136276988	6	chr8	349
1265	scaffold478	1475974	6	chr8	119110713	7	chr8	521
1266	scaffold27	1018026	7	chr8	76711175	8	chr8	274
1267	scaffold3492	1039188	8	chr8	83552640	9	chr8	327
1268	scaffold2539	647434	9	chr8	54961366	10	chr8	179
1269	scaffold1226	1116037	10	chr8	96849133	11	chr8	380
1270	scaffold2810	1147376	11	chr8	48856750	12	chr8	194	chr1	282	chr2	2
1271	scaffold6025	74469	12	chr8	6628269	13	chr8	28
1272	scaffold503	1289930	13	chr8	96078895	14	chr8	234
1273	scaffold1472	89195	14	chr8	7148938	15	chr8	16
1274	scaffold2639	76164	15	chr8	5593924	16	chr8	9
1275	scaffold4331	228826	16	chr8	17795425	17	chr8	22
1276	scaffold2483	277027	17	chr8	19769276	18	chr8	32
1277	scaffold152	518438	18	chr8	43402014	19	chr8	71
1278	scaffold330	1475650	19	chr8	114207644	20	chr8	349
1279	scaffold3699	656197	20	chr8	51943858	21	chr8	202
1280	scaffold3923	51409	21	chr8	5869163	22	chr8	23
1281	scaffold5054	73458	22	chr8	8118153	23	chr8	24
1282	scaffold4	449890	23	chr8	36385609	24	chr8	178
1283	scaffold6075	46202	24	chr8	4068452	25	chr8	25
1284	scaffold8501	15803	25	chr8	851407	26	chr8	5
1285	scaffold1931	770198	26	chr8	66760779	27	chr8	332	chr1	2	chr25	2
1286	scaffold2393	1029243	27	chr8	88132402	28	chr8	355
1287	scaffold3840	87698	28	chr8	7768376	29	chr8	26
1288	scaffold2107	1182220	29	chr8	82242436	30	chr8	402	chr6	4
1289	scaffold487	949618	30	chr8	47122169	31	chr8	381	chr13	4
1290	scaffold3594	161774	31	chr8	13824629	32	chr8	54
1291	scaffold111	1391220	32	chr8	94507855	33	chr8	605
1292	scaffold267	44597	33	chr8	1577696	34	chr8	1
1293	scaffold3845	98147	34	chr8	853628	35	chr8	4
1294	scaffold1788	76446	35	chr8	131545	36	chr8	1
1295	scaffold1411	175540	36	chr8	16403586	37	chr8	24
1296	scaffold999	2234139	37	chr8	126222597	38	chr8	666
1297	scaffold3712	84036	38	chr8	6922874	39	chr8	1
1298	scaffold3297	31851	39	chr8	357332
1299	scaffold1539	650132	40	chr8	42109640	40	chr8	232	chr2	44
1300	scaffold176	5084100	41	chr8	424189390	41	chr8	2318	chr15	2
1301	scaffold962	911991	42	chr8	75862103	42	chr8	351
1302	scaffold3595	201082	43	chr8	16197114	43	chr8	74
1303	scaffold383	1336864	44	chr8	106212866	44	chr8	302
1304	scaffold2726	527188	45	chr8	41528747	45	chr8	76
1305	scaffold451	745830	46	chr8	54906113	46	chr8	153
1306	scaffold741	757947	47	chr8	64556979	47	chr8	259
1307	scaffold2891	162736	48	chr8	12814832	48	chr8	38
1308	scaffold244	1031391	49	chr8	87416946	49	chr8	372
1309	scaffold1529	501889	50	chr8	44016561	50	chr8	212
1310	scaffold2224	208462	51	chr8	18247260	51	chr8	98
1311	scaffold1888	1436023	52	chr8	122329224	52	chr8	679
1312	scaffold5537	72830	53	chr8	6226962	53	chr8	29
1313	scaffold2384	362539	54	chr8	31977289	54	chr8	210
1314	scaffold1319	977093	55	chr8	82224
1315	scaffold5384	37057	56	chr8	2555566	55	chr8	15
1316	scaffold2830	108756	57	chr8	141004
1317	scaffold3454	117898	58	chr8	8588645	56	chr8	45
1318	scaffold419	1437796	59	chr8	119911822	57	chr8	731
1319	scaffold843	2281294	60	chr8	176208804	58	chr8	967	chr3	2
1320	scaffold1149	2974374	61	chr8	210106990	59	chr8	1330
1321	scaffold892	2604618	62	chr8	196971510	60	chr8	1126	chr10	31
1322	scaffold19	3404512	63	chr8	284889963	61	chr8	1383	chr1	3
1323	scaffold5207	169336	64	chr8	13762457	62	chr8	61
1324	scaffold482	2913198	65	chr8	240928957	63	chr8	1414
1325	scaffold1459	426064	66	chr8	35641781	64	chr8	170
1326	scaffold4084	96168	67	chr8	8102190	65	chr8	34
1327	scaffold3178	219076	68	chr8	10248631	66	chr8	26
1328	scaffold2112	310839	69	chr8	22132640	67	chr8	141
1329	scaffold2155	2168686	70	chr8	176181389	68	chr8	884	chr15	2
1330	scaffold2237	1302291	71	chr8	102702731	69	chr8	477	chr15	3	chr29	2
1331	scaffold1276	1296071	72	chr8	111817474	70	chr8	669
1332	scaffold3213	60391	73	chr8	2384261	71	chr8	4
1333	scaffold3884	14758	74	chr8	40567
1334	scaffold3341	197218	75	chr8	15802206	72	chr8	94
1335	scaffold2786	567269	76	chr8	49168561	73	chr8	315
1336	scaffold4134	682636	77	chr8	60484211	74	chr8	392
1337	scaffold2048	2411627	78	chr8	197883055	75	chr8	1316	chr2	3
1338	scaffold923	1125538	79	chr8	95553916	76	chr8	587	chr27	14	chr4	3
1339	scaffold3135	159239	80	chr8	14040563	77	chr8	86
1340	scaffold3141	85156	81	chr8	7094467	78	chr8	18
1341	scaffold2304	64582	82	chr8	1456124	79	chr8	2
1342	scaffold62	128673	83	chr8	2875128
1343	scaffold2212	70999	84	chr8	5663380	80	chr8	13
1344	scaffold2819	61734	85	chr8	4550455	81	chr8	7
1345	scaffold4001	73680	86	chr8	5778785	82	chr8	2
1346	scaffold3	825332	87	chr8	66765250	83	chr8	306
1347	scaffold1311	149439	88	chr8	11896924	84	chr8	44
1348	scaffold1562	387294	89	chr8	30689370	85	chr8	111
1349	scaffold1242	610111	90	chr8	49928752	86	chr8	219	chr12	9
1350	scaffold981	704242	91	chr8	55476254	87	chr8	227
1351	scaffold750	1868993	92	chr8	142625053	88	chr8	944	chr27	50
1352	scaffold1898	178297	93	chr8	12378
1353	scaffold69	257312	94	chr8	497287
1354	scaffold894	1522230	95	chr8	135718
1355	scaffold1637	80321	96	chr8	42051
1356	scaffold2188	59280	97	chr8	336198
1357	scaffold2985	218171	98	chr8	18164532	89	chr8	133
1358	scaffold1104	1242641	99	chr8	98288492	90	chr8	464	chr1	3
1359	scaffold1375	5326443	100	chr8	427916762	91	chr8	2611	chr22	10	chr25	2
1360	scaffold911	188743	101	chr8	16548010	92	chr8	100
1361	scaffold2588	329917	102	chr8	27129280	93	chr8	116
1362	scaffold1300	519891	103	chr8	46738830	94	chr8	217
1363	scaffold42	575341	104	chr8	46356334	95	chr8	197
1364	scaffold2956	781718	105	chr8	59025465	96	chr8	288
1365	scaffold6376	40086	106	chr8	2793392	97	chr8	9
1366	scaffold1762	585745	107	chr8	50586329	98	chr8	295
1367	scaffold2579	368140	108	chr8	23062984	99	chr8	100
1368	scaffold789	1060144	109	chr8	65595610	100	chr8	335	chr13	2
1369	scaffold1802	546650	110	chr8	34624071	101	chr8	219
1370	scaffold485	377180	111	chr8	106376
1371	scaffold1614	30028	112	chr8	2400017	102	chr8	8
1372	scaffold1702	178258	113	chr8	14974285	103	chr8	59
1373	scaffold1338	1926390	114	chr8	160673787	104	chr8	841	chr2	2
1374	scaffold60	1325746	115	chr8	100544334	105	chr8	450	chr9	2
1375	scaffold2919	174085	116	chr8	11570957	106	chr8	36
1376	scaffold327	1594877	117	chr8	140087
1377	scaffold6151	57770	118	chr8	5675863	107	chr8	19
1378	scaffold6264	27371	119	chr8	3805641	108	chr8	15
1379	scaffold585	126806	120	chr8	9369821	109	chr8	27
1380	scaffold2302	171415	121	chr8	12896886	110	chr8	29
1381	scaffold6954	56934	122	chr8	4427205	111	chr8	13
1382	scaffold800	22684	123	chr8	1696826	112	chr8	4
1383	scaffold1148	95783	124	chr8	6222540	113	chr8	20
1384	scaffold3016	99050	125	chr8	7755334	114	chr8	19
1385	scaffold1934	145597	126	chr8	11737583	115	chr8	39
1386	scaffold1557	168497	127	chr8	13692043	116	chr8	53
1387	scaffold1419	94198	128	chr8	7955813	117	chr8	39
1388	scaffold49	194921	129	chr8	15713329	118	chr8	55
1389	scaffold7316	15333	130	chr8	2068510	119	chr8	2
1390	scaffold2392	345464	131	chr8	28485216	120	chr8	106
1391	scaffold5186	21348	132	chr8	1881630	121	chr8	10
1392	scaffold4223	50671	133	chr8	4249568	122	chr8	21
1393	scaffold8583	21703	134	chr8	1474273	123	chr8	5
1394	scaffold4612	109539	135	chr8	8624043	124	chr8	33
1395	scaffold2954	154442	136	chr8	12020470	125	chr8	53
1396	scaffold1977	33962	137	chr8	2642805	126	chr8	7
1397	scaffold117	201821	138	chr8	13499427	127	chr8	50
1398	scaffold759	351438	139	chr8	26344280	128	chr8	107
1399	scaffold4574	64077	140	chr8	8295758	129	chr8	30
1400	scaffold723	150266	141	chr8	11559375	130	chr8	43
1401	scaffold1690	2114403	142	chr8	99322406	131	chr8	517	chr17	238	chr26	9
1402	scaffold2705	641160	143	chr8	48295212	132	chr8	223	chr19	4
1403	scaffold1206	505302	144	chr8	39718771	133	chr8	81
1404	scaffold100	1392930	145	chr8	62307223	134	chr8	94	chr19	5
1405	scaffold782	860123	146	chr8	68618770	135	chr8	276
1406	scaffold4140	47549	147	chr8	2833471	136	chr8	14
1407	scaffold2335	368395	148	chr8	11226889
1408	scaffold2925	240791	149	chr8	21534779	137	chr8	146
1409	scaffold2943	544956	150	chr8	43573502	138	chr8	292
1410	scaffold791	1020469	151	chr8	78529614	139	chr8	442	chr9	14	chr7	2	chr28	2
1411	scaffold510	3665652	152	chr8	304289143	140	chr8	1481	chr13	6	chr24	6
1412	scaffold3542	444477	153	chr8	37055436	141	chr8	173
1413	scaffold1197	200429	154	chr8	14946126	142	chr8	81
1414	scaffold2211	1237813	155	chr8	90965848	143	chr8	521
1415	scaffold1853	244328	156	chr8	13282881	144	chr8	55
1416	scaffold3672	36191	157	chr8	2800247	145	chr8	14
1417	scaffold5334	52372	158	chr8	3443353	146	chr8	8
1418	scaffold1595	607030	159	chr8	52486884	147	chr8	280
1419	scaffold1453	534967	160	chr8	47937848	148	chr8	224	chr11	2
1420	scaffold1051	4365552	161	chr8	26963	137	chr7	4	chr2	1	chr9	1	chr16	1	chr20	1	chr24	1	1
1421	scaffold1268	2418587	162	chr8	203320702	149	chr8	783	chr2	2
1422	scaffold1648	655495	163	chr8	57091854	150	chr8	166
1423	scaffold2389	387576	164	chr8	33064360	151	chr8	112
1424	scaffold237	68493	165	chr8	5849664	152	chr8	15
1425	scaffold432	2981746	166	chr8	227723088	153	chr8	626
1426	scaffold277	1052221	167	chr8	85035494	154	chr8	142
1427	scaffold264	797805	1	chr9	49726364	1	chr9	97
1428	scaffold1337	659333	2	chr9	39367965	2	chr9	30
1429	scaffold2369	245921	3	chr9	14201005	3	chr9	1
1430	scaffold253	1731537	4	chr9	44662360	4	chr9	61	chr8	16
1431	scaffold625	461514	5	chr9	24025004	5	chr9	5
1432	scaffold3720	48002	6	chr9	3532392
1433	scaffold1991	328481	7	chr9	24237888	6	chr9	1
1434	scaffold3433	361771	8	chr9	28425506	7	chr9	6
1435	scaffold1374	428375	9	chr9	27714943	8	chr9	2
1436	scaffold2527	429932	10	chr9	32779246	9	chr9	2
1437	scaffold3303	105898	11	chr9	10178934	10	chr9	1
1438	scaffold3157	132390	12	chr9	9512294
1439	scaffold1307	826823	13	chr9	54732394	11	chr9	8
1440	scaffold1780	565383	14	chr9	42309398	12	chr9	5
1441	scaffold2586	92079	15	chr9	3352226	13	chr9	1
1442	scaffold95	2041227	16	chr9	148148995	14	chr9	911
1443	scaffold2234	393808	17	chr9	31559030	15	chr9	21
1444	scaffold1205	195415	18	chr9	10007957	16	chr9	10
1445	scaffold1728	415280	19	chr9	30286913	17	chr9	25
1446	scaffold920	1810875	20	chr9	143699716	18	chr9	431
1447	scaffold651	875463	21	chr9	69091171	19	chr9	285
1448	scaffold2789	450062	22	chr9	32808756	20	chr9	93
1449	scaffold6497	14166	23	chr9	1182343	21	chr9	3
1450	scaffold1542	626929	24	chr9	51913609	22	chr9	138
1451	scaffold2583	99666	25	chr9	8350004	23	chr9	17
1452	scaffold77	1597262	26	chr9	121844597	24	chr9	379
1453	scaffold1522	921921	27	chr9	77532359	25	chr9	278	chr18	2	chr22	2
1454	scaffold380	834470	28	chr9	62808272	26	chr9	169
1455	scaffold2466	223114	29	chr9	15075462	27	chr9	46
1456	scaffold1645	694449	30	chr9	60666780	28	chr9	252
1457	scaffold1044	258820	31	chr9	22550969	29	chr9	101
1458	scaffold815	373163	32	chr9	31398621	30	chr9	94
1459	scaffold2380	566816	33	chr9	38498724	31	chr9	71
1460	scaffold825	2880720	34	chr9	229883479	32	chr9	759
1461	scaffold2245	263093	35	chr9	21349041	33	chr9	69
1462	scaffold769	293620	36	chr9	25217862	34	chr9	87
1463	scaffold1653	488279	37	chr9	42417742	35	chr9	179
1464	scaffold689	369703	38	chr9	24010070	36	chr9	101
1465	scaffold2274	1199021	39	chr9	101870328	37	chr9	426
1466	scaffold1651	1292460	40	chr9	110602236	38	chr9	447	chr2	2
1467	scaffold1751	747414	41	chr9	61141989	39	chr9	241
1468	scaffold494	509678	42	chr9	35525514	40	chr9	243
1469	scaffold3715	395743	43	chr9	27480535	41	chr9	144	chr19	5
1470	scaffold182	5596575	44	chr9	477540583	42	chr9	2116	chr13	6
1471	scaffold2449	286861	45	chr9	24936135	43	chr9	145
1472	scaffold1349	1567874	46	chr9	120859284	44	chr9	594	chr7	5
1473	scaffold2533	609896	47	chr9	41611724	45	chr9	269
1474	scaffold1245	812607	48	chr9	42146014	46	chr9	234
1475	scaffold913	543579	49	chr9	43542483	47	chr9	216
1476	scaffold2464	860694	50	chr9	72654623	48	chr9	350
1477	scaffold46	2841945	51	chr9	237762659	49	chr9	1039
1478	scaffold290	2647585	52	chr9	224065472	50	chr9	1253
1479	scaffold5290	40612	53	chr9	3549459	51	chr9	22
1480	scaffold2096	837106	54	chr9	60935048	52	chr9	384
1481	scaffold2963	334976	55	chr9	29551574	53	chr9	176
1482	scaffold987	1800655	56	chr9	141399900	54	chr9	972	chr25	14
1483	scaffold1235	3358991	57	chr9	263024543	55	chr9	1386	chr15	7	chr7	5	chr10	2
1484	scaffold2982	430799	58	chr9	25167797	56	chr9	82
1485	scaffold254	681283	59	chr9	47535172	57	chr9	132	chr7	19
1486	scaffold1254	828867	60	chr9	72456019	58	chr9	357	chr13	3
1487	scaffold1089	246093	61	chr9	20763515	59	chr9	109
1488	scaffold1500	2175009	62	chr9	181946699	60	chr9	1048
1489	scaffold458	2303650	63	chr9	189457358	61	chr9	1042	chr2	41
1490	scaffold4780	90537	64	chr9	4520416
1491	scaffold2511	442378	65	chr9	36280878	62	chr9	131
1492	scaffold215	702976	66	chr9	58951186	63	chr9	164
1493	scaffold243	452611	67	chr9	21660186	64	chr9	72
1494	scaffold2308	390599	68	chr9	32135627	65	chr9	129
1495	scaffold7352	17158	69	chr9	1419522	66	chr9	7
1496	scaffold845	1773014	70	chr9	141289886	67	chr9	664
1497	scaffold184	4009178	71	chr9	265017915	68	chr9	1549	chr8	4
1498	scaffold1604	968302	72	chr9	62188046	69	chr9	362
1499	scaffold1142	1062284	73	chr9	79466477	70	chr9	362	chr15	4
1500	scaffold4902	62234	74	chr9	5673561	71	chr9	21
1501	scaffold874	3340931	75	chr9	266277060	72	chr9	1446	chr29	7	chr3	3
1502	scaffold3007	117245	76	chr9	10042222	73	chr9	65
1503	scaffold2436	1118450	77	chr9	98529825	74	chr9	446
1504	scaffold3614	129885	78	chr9	10903172	75	chr9	59
1505	scaffold5641	28561	79	chr9	2264376	76	chr9	9
1506	scaffold942	280873	80	chr9	24358730	77	chr9	140
1507	scaffold2493	165466	81	chr9	14071569	78	chr9	65
1508	scaffold2457	414534	82	chr9	34617219	79	chr9	183
1509	scaffold2519	158426	83	chr9	13991207	80	chr9	68
1510	scaffold1863	491950	84	chr9	34191497	81	chr9	210	chr21	2
1511	scaffold5165	37634	85	chr9	261149	82	chr9	1
1512	scaffold3749	34475	86	chr9	2280542	83	chr9	5
1513	scaffold5119	25597	87	chr9	724018	84	chr9	2
1514	scaffold2893	43536	88	chr9	17819	85	chr9	3
1515	scaffold1073	2369381	89	chr9	204104768	86	chr9	1167
1516	scaffold1634	81268	90	chr9	6944519	87	chr9	28
1517	scaffold375	4157732	91	chr9	341403674	88	chr9	1768	chr16	3	chr3	2
1518	scaffold1334	1158204	92	chr9	100675678	89	chr9	546	chr4	25
1519	scaffold218	2089065	93	chr9	182745793	90	chr9	992
1520	scaffold1772	643529	94	chr9	52027277	91	chr9	249
1521	scaffold636	3307314	95	chr9	282442578	92	chr9	1531	chr22	2
1522	scaffold2646	387934	96	chr9	32236151	93	chr9	152	chr19	2
1523	scaffold345	4682446	97	chr9	384170983	94	chr9	1867	chr13	4
1524	scaffold2909	339242	98	chr9	19515506	95	chr9	87	chr15	2
1525	scaffold983	619918	99	chr9	51424609	96	chr9	255
1526	scaffold2347	812090	100	chr9	69023417	97	chr9	395
1527	scaffold2629	369494	101	chr9	32159335	98	chr9	184
1528	scaffold2256	153046	102	chr9	13450608	99	chr9	58
1529	scaffold5090	128570	103	chr9	11643452	100	chr9	50
1530	scaffold1174	2959295	104	chr9	241121298	101	chr9	851	chr12	77	chr27	27
1531	scaffold1042	718365	105	chr9	61804312	102	chr9	94
1532	scaffold703	2079144	106	chr9	177164497	103	chr9	488
1533	scaffold1672	1319367	107	chr9	79428779	104	chr9	109
1534	scaffold2594	119241	108	chr9	8976085	105	chr9	4
1535	scaffold2448	668762	109	chr9	51546099	106	chr9	54
1536	scaffold1465	494873	110	chr9	42563869	107	chr9	34
1537	scaffold1655	677400	111	chr9	53688855	108	chr9	48
1538	scaffold67	70395	112	chr9	3309
1539	scaffold3137	105657	113	chr9	8435772	109	chr9	4
1540	scaffold2918	665281	114	chr9	52215529	110	chr9	27
1541	scaffold2833	226803	115	chr9	3054372	111	chr9	13
1542	scaffold1399	2580413	1	chr10	191749534	2	chr10	651	chr16	8
1543	scaffold835	652652	2	chr10	53733932	3	chr10	138
1544	scaffold398	549925	3	chr10	44084912	4	chr10	162
1545	scaffold1418	1119423	4	chr10	88789984	5	chr10	296
1546	scaffold602	315963	5	chr10	20949904	6	chr10	72
1547	scaffold2555	57675	6	chr10	5114159	7	chr10	14
1548	scaffold3403	1062610	7	chr10	20036
1549	scaffold2173	337669	8	chr10	29106488	8	chr10	48
1550	scaffold260	3010018	9	chr10	248738408	9	chr10	821	chr4	5
1551	scaffold1210	998182	10	chr10	87626416	10	chr10	364
1552	scaffold2980	794974	11	chr10	64154364	11	chr10	323
1553	scaffold3427	142183	12	chr10	9987619	12	chr10	59
1554	scaffold1184	2094605	13	chr10	175726544	13	chr10	963
1555	scaffold557	2722895	14	chr10	224599275	14	chr10	1111	chr5	3
1556	scaffold4407	124093	15	chr10	6427179	15	chr10	32
1557	scaffold3813	413359	16	chr10	35380538	16	chr10	159
1558	scaffold3160	443303	17	chr10	36267507	17	chr10	163
1559	scaffold1583	766575	18	chr10	68295570	18	chr10	298
1560	scaffold4204	459384	19	chr10	39778501	19	chr10	218
1561	scaffold626	471086	20	chr10	40246047	20	chr10	208
1562	scaffold2036	1149055	21	chr10	94178845	21	chr10	553	chr14	3
1563	scaffold2372	866439	22	chr10	72308699	22	chr10	404
1564	scaffold3463	414821	23	chr10	36359565
1565	scaffold1960	568616	24	chr10	23482757	23	chr10	196	chr25	14	chr3	9
1566	scaffold3225	302003	25	chr10	26535824	24	chr10	187
1567	scaffold770	917801	26	chr10	76729122	25	chr10	505	chr16	28
1568	scaffold3756	23000	27	chr10	616279	26	chr10	2
1569	scaffold4556	22075	28	chr10	1804444	27	chr10	4
1570	scaffold5340	25034	29	chr10	1811894	28	chr10	10
1571	scaffold4093	19402	30	chr10	1931227
1572	scaffold4529	16056	31	chr10	104079
1573	scaffold5036	24054	32	chr10	2222856	29	chr10	9
1574	scaffold8656	13437	33	chr10	852996
1575	scaffold2412	21319	34	chr10	99144
1576	scaffold6682	12999	35	chr10	234367
1577	scaffold3871	65294	36	chr10	4727190	30	chr10	2
1578	scaffold3885	50895	37	chr10	5090195
1579	scaffold6747	15468	38	chr10	198658
1580	scaffold4751	26196	39	chr10	1293966	31	chr10	1
1581	scaffold2887	48217	40	chr10	9636334
1582	scaffold3771	15074	41	chr10	567223	32	chr10	2
1583	scaffold5620	20827	42	chr10	629855	33	chr10	2
1584	scaffold2976	33315	43	chr10	2395954
1585	scaffold5977	11798	44	chr10	604820
1586	scaffold2851	492384	45	chr10	8123
1587	scaffold4190	18856	46	chr10	11298	34	chr10	1
1588	scaffold1535	84986	47	chr10	10744544
1589	scaffold2418	26382	48	chr10	2078439
1590	scaffold4374	27952	49	chr10	2901077
1591	scaffold5011	27102	50	chr10	5386	35	chr10	1
1592	scaffold306	947431	51	chr10	81808816	36	chr10	364
1593	scaffold2420	35403	52	chr10	2479939
1594	scaffold3952	10603	53	chr10	8298
1595	scaffold242	179052	54	chr10	8346
1596	scaffold7416	18142	55	chr10	217241
1597	scaffold1820	24845	56	chr10	1175608	37	chr10	2
1598	scaffold3754	10321	57	chr10	60627
1599	scaffold411	57725	58	chr10	5251475
1600	scaffold3914	11944	59	chr10	850561
1601	scaffold2050	16388	60	chr10	503462
1602	scaffold3882	33292	61	chr10	27317
1603	scaffold3308	36340	62	chr10	32792	38	chr10	1
1604	scaffold3913	21028	63	chr10	13595	39	chr10	1
1605	scaffold3475	48576	64	chr10	5100824	40	chr10	1
1606	scaffold4546	18826	65	chr10	699674
1607	scaffold1447	665490	66	chr10	55198089	41	chr10	247
1608	scaffold3133	18552	67	chr10	1642128	42	chr10	3
1609	scaffold2792	690562	68	chr10	44165430	43	chr10	93
1610	scaffold98	78071	69	chr10	5084075	44	chr10	26
1611	scaffold2051	186588	70	chr10	9048645	45	chr10	43
1612	scaffold2802	470639	71	chr10	34375662	46	chr10	148
1613	scaffold440	3480125	72	chr10	271530534	47	chr10	1465	chr2	15	chr24	8	chr1	2	chr8	2	chr187	2
1614	scaffold1743	1459344	73	chr10	117819611	48	chr10	650
1615	scaffold159	2973317	74	chr10	247239089	49	chr10	1457	chr12	3
1616	scaffold1736	1898756	75	chr10	160670238	50	chr10	1087	chr4	37	chr28	3	chr15	2
1617	scaffold3785	147094	76	chr10	12462759	51	chr10	76
1618	scaffold834	648543	77	chr10	48994121	52	chr10	245
1619	scaffold3627	91549	78	chr10	10472769	53	chr10	26
1620	scaffold352	1348729	79	chr10	96210974	54	chr10	355	chr5	5
1621	scaffold1402	2129661	80	chr10	162761874	55	chr10	724	chr20	4
1622	scaffold694	919355	81	chr10	79175520	56	chr10	493
1623	scaffold629	3391370	82	chr10	279691669	57	chr10	1859	chr8	8
1624	scaffold353	1095334	83	chr10	92662470	58	chr10	479
1625	scaffold1640	2921559	84	chr10	234444100	59	chr10	1354	chr26	6
1626	scaffold322	875391	85	chr10	67972756	60	chr10	422
1627	scaffold3396	684074	86	chr10	44147464	61	chr10	251	chr4	3	chr9	2
1628	scaffold1906	2701186	87	chr10	226794216	62	chr10	1347	chr1	3	chr29	3
1629	scaffold25	646428	88	chr10	58876555	63	chr10	253
1630	scaffold2143	502332	89	chr10	41146187	64	chr10	166
1631	scaffold2807	694500	90	chr10	54915073	65	chr10	337
1632	scaffold3766	421861	91	chr10	24182534	66	chr10	195
1633	scaffold3070	696000	92	chr10	63299471	67	chr10	406
1634	scaffold1218	1666620	93	chr10	132244184	68	chr10	876	chr3	2
1635	scaffold424	3511052	94	chr10	267966967	69	chr10	1621	chr8	3
1636	scaffold162	169437	95	chr10	13423672	70	chr10	71
1637	scaffold231	1854477	96	chr10	131786377	71	chr10	688
1638	scaffold1181	467327	97	chr10	39549864	72	chr10	213	chr9	3
1639	scaffold10181	16027	98	chr10	976330	73	chr10	3
1640	scaffold1422	1149685	99	chr10	97689224	74	chr10	567
1641	scaffold1930	1060588	100	chr10	92194695	75	chr10	558	chr28	2
1642	scaffold104	936320	101	chr10	70348221	76	chr10	445
1643	scaffold1087	1072679	102	chr10	91090111	77	chr10	582
1644	scaffold1825	335781	103	chr10	29648056	78	chr10	133
1645	scaffold1293	1381494	104	chr10	111555265	79	chr10	679
1646	scaffold1488	323243	105	chr10	24070576	80	chr10	124
1647	scaffold1770	314180	106	chr10	25198738	81	chr10	147	chr14	6
1648	scaffold367	1631993	107	chr10	141935814	82	chr10	901	chr8	4	chr28	3
1649	scaffold2239	555281	108	chr10	44440662	83	chr10	232
1650	scaffold3400	184476	109	chr10	14992013	84	chr10	56
1651	scaffold3078	57685	110	chr10	4003731	85	chr10	14
1652	scaffold2997	67986	111	chr10	2998928	86	chr10	12
1653	scaffold3472	92076	112	chr10	7658421	87	chr10	43
1654	scaffold3466	119121	113	chr10	9215941	88	chr10	34
1655	scaffold4568	74599	114	chr10	5806852	89	chr10	22
1656	scaffold2704	212816	115	chr10	17848072	90	chr10	81
1657	scaffold956	2556841	116	chr10	126008762	91	chr10	733	chr5	445	chr2	18
1658	scaffold3171	447192	117	chr10	39793171	92	chr10	258
1659	scaffold338	599892	118	chr10	34083207	93	chr10	270
1660	scaffold1404	765854	119	chr10	66242805	94	chr10	347
1661	scaffold480	582043	120	chr10	42961507	95	chr10	291
1662	scaffold5517	205678	121	chr10	18480727	96	chr10	116
1663	scaffold2002	2687497	122	chr10	220467221	97	chr10	1298	chr16	4	chr7	3
1664	scaffold7552	21726	123	chr10	1576205
1665	scaffold191	1265293	124	chr10	89966271	98	chr10	464
1666	scaffold608	2200804	125	chr10	184034183	99	chr10	1134
1667	scaffold1341	1196617	126	chr10	106001172	100	chr10	688
1668	scaffold2494	84739	127	chr10	4936163	101	chr10	1
1669	scaffold5947	26958	128	chr10	2937880	102	chr10	7
1670	scaffold6649	19094	129	chr10	3433514	103	chr10	12
1671	scaffold363	50806	130	chr10	1094032	104	chr10	2
1672	scaffold6786	29760	131	chr10	2132195	105	chr10	5
1673	scaffold1007	291190	132	chr10	25632684	106	chr10	137
1674	scaffold1275	323718	133	chr10	28424647	107	chr10	142
1675	scaffold5283	95332	134	chr10	8553559	108	chr10	48
1676	scaffold2634	1250251	135	chr10	72292671	109	chr10	340	chr20	176
1677	scaffold829	677653	136	chr10	57689323	110	chr10	194
1678	scaffold5698	16068	137	chr10	1190018	111	chr10	2
1679	scaffold1416	811698	138	chr10	72980453	112	chr10	294
1680	scaffold3085	355666	139	chr10	30063765	113	chr10	111
1681	scaffold2417	955887	140	chr10	81172239	114	chr10	360
1682	scaffold1138	100447	141	chr10	8565276	115	chr10	35
1683	scaffold5008	31939	142	chr10	2683346	116	chr10	11
1684	scaffold688	728066	143	chr10	63435441	117	chr10	241
1685	scaffold4354	83386	144	chr10	7248764	118	chr10	26
1686	scaffold2729	427209	145	chr10	31189779	119	chr10	109
1687	scaffold1078	1016850	146	chr10	54236545	120	chr10	126
1688	scaffold1283	2129557	147	chr10	172573648	121	chr10	352
1689	scaffold4683	90264	148	chr10	7889445	122	chr10	26
1690	scaffold1351	985309	149	chr10	66444727	123	chr10	178
1691	scaffold553	545475	150	chr10	37659816	124	chr10	51
1692	scaffold1771	764650	151	chr10	56230180	125	chr10	102
1693	scaffold13546	12485	152	chr10	1147072	126	chr10	2
1694	scaffold2321	364873	153	chr10	29769465	127	chr10	44
1695	scaffold865	1683303	154	chr10	136367769	128	chr10	248
1696	scaffold4880	116964	155	chr10	8915688	129	chr10	14
1697	scaffold173	1692755	156	chr10	142991350	130	chr10	123
1698	scaffold5270	21683	157	chr10	2396106	131	chr10	3
1699	scaffold7129	21520	158	chr10	1526018	132	chr10	4
1700	scaffold4232	74786	159	chr10	5950447	133	chr10	23
1701	scaffold4227	61809	160	chr10	4645404	134	chr10	18
1702	scaffold407	3288447	1	chr11	250031623	1	chr11	838
1703	scaffold1964	202453	2	chr11	17485714	2	chr11	77
1704	scaffold4752	82835	3	chr11	7430846	3	chr11	48
1705	scaffold3208	245261	4	chr11	21915919	4	chr11	72
1706	scaffold514	806797	5	chr11	61237635	5	chr11	213
1707	scaffold2787	789021	6	chr11	68350954	6	chr11	223	chr1	3
1708	scaffold3685	95939	7	chr11	7929923	7	chr11	14
1709	scaffold1305	714590	8	chr11	62778724	8	chr11	146
1710	scaffold538	697096	9	chr11	50033110	9	chr11	136
1711	scaffold1199	2181988	10	chr11	187238492	10	chr11	706	chr29	6	chr2	3
1712	scaffold2262	246104	11	chr11	21363355	11	chr11	67
1713	scaffold4584	67377	12	chr11	4850080	12	chr11	6
1714	scaffold2260	890434	13	chr11	69328929	13	chr11	339
1715	scaffold997	574141	14	chr11	46670376	14	chr11	245
1716	scaffold1366	1019994	15	chr11	86280771	15	chr11	427
1717	scaffold457	1806769	16	chr11	155062651	16	chr11	794
1718	scaffold1856	503849	17	chr11	43779236	17	chr11	195
1719	scaffold515	2921342	18	chr11	221112374	18	chr11	1113
1720	scaffold3768	38475	19	chr11	2997339	19	chr11	3
1721	scaffold2582	234228	20	chr11	18543
1722	scaffold258	756416	21	chr11	34942902	20	chr11	99	chr20	2
1723	scaffold3969	349496	22	chr11	21618360	21	chr11	72
1724	scaffold358	1056267	23	chr11	35473
1725	scaffold1356	937272	24	chr11	77493140	22	chr11	457
1726	scaffold812	324686	25	chr11	80980
1727	scaffold1414	1313388	26	chr11	81161718	23	chr11	586
1728	scaffold505	4185587	27	chr11	353401015	24	chr11	1754
1729	scaffold1599	149036	28	chr11	11070268	25	chr11	49	chr28	3
1730	scaffold1526	2026208	29	chr11	157614019	26	chr11	915
1731	scaffold3607	103175	30	chr11	8552084	27	chr11	50
1732	scaffold1660	1279791	31	chr11	103946958	28	chr11	572
1733	scaffold976	906809	32	chr11	78532580	29	chr11	498
1734	scaffold754	2003031	33	chr11	159182932	30	chr11	1000
1735	scaffold2076	958279	34	chr11	77736990	31	chr11	421
1736	scaffold2203	522008	35	chr11	42507322	32	chr11	169
1737	scaffold6046	48243	36	chr11	4163478	33	chr11	27
1738	scaffold5418	102938	37	chr11	8986140	34	chr11	30
1739	scaffold838	2266268	38	chr11	183216049	35	chr11	824	chr5	2
1740	scaffold2287	464689	39	chr11	26960636	36	chr11	63
1741	scaffold124	789089	40	chr11	52732181	37	chr11	188
1742	scaffold3260	190468	41	chr11	14785359	38	chr11	71
1743	scaffold2703	722982	42	chr11	59070226	39	chr11	283
1744	scaffold2401	964978	43	chr11	81326793	40	chr11	493	chr3	2
1745	scaffold255	1303754	44	chr11	112027541	41	chr11	679	chr13	3
1746	scaffold221	1933903	45	chr11	154820083	42	chr11	593	chr5	2
1747	scaffold205	970028	46	chr11	84386332	43	chr11	455
1748	scaffold2326	416556	47	chr11	36293679	44	chr11	179
1749	scaffold354	1401723	48	chr11	122233457	45	chr11	707
1750	scaffold230	932708	49	chr11	76648124	46	chr11	398	chr4	8
1751	scaffold276	2835452	50	chr11	227761931	47	chr11	1094
1752	scaffold2832	17719	51	chr11	1100305
1753	scaffold2760	251614	52	chr11	20068639	48	chr11	88
1754	scaffold3986	209608	53	chr11	16072351	49	chr11	87
1755	scaffold1229	1489965	54	chr11	121924276	50	chr11	649
1756	scaffold464	953969	55	chr11	83905456	51	chr11	440
1757	scaffold6543	10961	56	chr11	34878
1758	scaffold3657	178629	57	chr11	12049502	52	chr11	67
1759	scaffold3316	326010	58	chr11	27656202	53	chr11	127
1760	scaffold897	1057144	59	chr11	80619981	54	chr11	175
1761	scaffold6878	46246	60	chr11	3414722	55	chr11	3
1762	scaffold307	4778484	61	chr11	338427464	56	chr11	971
1763	scaffold596	349627	62	chr11	28772796	57	chr11	64
1764	scaffold3806	90950	63	chr11	7977413	58	chr11	17
1765	scaffold4940	66848	64	chr11	5587215	59	chr11	9
1766	scaffold310	640833	65	chr11	44370336	60	chr11	93
1767	scaffold105	2063459	66	chr11	130838636	61	chr11	502	chr3	16	chr15	5
1768	scaffold284	835946	67	chr11	71538142	62	chr11	413
1769	scaffold3139	1031730	68	chr11	66169554	63	chr11	411	chr2	140
1770	scaffold3864	31264	69	chr11	1864040	64	chr11	7
1771	scaffold483	893439	70	chr11	59720365	65	chr11	371	chr21	115	chr28	2
1772	scaffold448	7158496	71	chr11	611006925	66	chr11	3408	chr12	6	chr8	4	chr9	2
1773	scaffold1737	1568766	72	chr11	132715593	67	chr11	823
1774	scaffold577	8303815	73	chr11	677479657	68	chr11	4214
1775	scaffold356	3505505	74	chr11	296055063	69	chr11	1404
1776	scaffold1468	417852	75	chr11	32287078	70	chr11	92
1777	scaffold4316	47258	76	chr11	3316120	71	chr11	5
1778	scaffold3661	96720	77	chr11	7161290	72	chr11	19
1779	scaffold3686	86417	78	chr11	8804663	73	chr11	28
1780	scaffold2398	329599	79	chr11	31623651	74	chr11	88
1781	scaffold1630	1483731	80	chr11	119095483	75	chr11	503
1782	scaffold3668	19487	81	chr11	1763533
1783	scaffold549	922922	82	chr11	77025535	76	chr11	407	chr24	2
1784	scaffold4770	278387	83	chr11	14131968	77	chr11	89
1785	scaffold2768	388121	84	chr11	34944940	78	chr11	152
1786	scaffold2004	1448065	85	chr11	124562478	79	chr11	552	chr29	2
1787	scaffold1523	1641833	86	chr11	135363406	80	chr11	498	chr12	2
1788	scaffold932	1010481	87	chr11	78776945	81	chr11	238	chr19	2
1789	scaffold3596	444304	88	chr11	36751981	82	chr11	97
1790	scaffold2368	642848	89	chr11	55235688	83	chr11	238	chr18	3	chr21	2
1791	scaffold773	287446	90	chr11	25679250	84	chr11	146
1792	scaffold5457	64880	91	chr11	5629496	85	chr11	26
1793	scaffold1668	433923	92	chr11	29835607	86	chr11	55
1794	scaffold2562	12476	93	chr11	980365
1795	scaffold2965	12390	94	chr11	835694	87	chr11	1
1796	scaffold6570	38208	95	chr11	2612818	88	chr11	11
1797	scaffold2128	36496	96	chr11	5350
1798	scaffold4596	162834	97	chr11	13737227
1799	scaffold541	3061481	98	chr11	266217253	89	chr11	1627
1800	scaffold1947	755626	99	chr11	59283988	90	chr11	310
1801	scaffold1477	553403	100	chr11	47725026	91	chr11	294
1802	scaffold2741	897003	101	chr11	74915851	92	chr11	531
1803	scaffold2765	1600133	102	chr11	140529818	93	chr11	629
1804	scaffold1602	1618066	103	chr11	139438952	94	chr11	537
1805	scaffold1647	634363	104	chr11	61433486	95	chr11	219
1806	scaffold971	1450080	105	chr11	91750740	96	chr11	69
1807	scaffold209	1006033	106	chr11	86178990	97	chr11	154
1808	scaffold2782	626132	107	chr11	44298
1809	scaffold96	412206	108	chr11	20035745	98	chr11	12
1810	scaffold6594	18713	109	chr11	1602272
1811	scaffold4281	254659	110	chr11	21473893	99	chr11	16
1812	scaffold2790	636572	111	chr11	24308655	100	chr11	20
1813	scaffold45	1411355	1	chr12	117293764	1	chr12	497	chr19	3
1814	scaffold4067	94652	2	chr12	8260934	2	chr12	31
1815	scaffold623	2016798	3	chr12	158193216	3	chr12	388
1816	scaffold1195	160661	4	chr12	12813726	4	chr12	18
1817	scaffold599	2854874	5	chr12	185147449	5	chr12	171
1818	scaffold2117	398091	6	chr12	29608506	6	chr12	25
1819	scaffold194	635139	7	chr12	50835989	7	chr12	27
1820	scaffold214	850113	8	chr12	68123790	8	chr12	69
1821	scaffold315	975434	9	chr12	61770112	9	chr12	85
1822	scaffold2435	118984	10	chr12	10049339	10	chr12	19
1823	scaffold1816	133482	11	chr12	11741021	11	chr12	25
1824	scaffold3563	333168	12	chr12	25880737	12	chr12	65
1825	scaffold4558	120511	13	chr12	10113081	13	chr12	34
1826	scaffold2337	699491	14	chr12	56554917	14	chr12	191
1827	scaffold1727	1350150	15	chr12	113978342	15	chr12	406
1828	scaffold479	759677	16	chr12	65747548	16	chr12	235
1829	scaffold5462	99957	17	chr12	8366729	17	chr12	27
1830	scaffold801	759934	18	chr12	59895473	18	chr12	256	chr26	2
1831	scaffold3132	371570	19	chr12	29777790	19	chr12	130
1832	scaffold786	2106005	20	chr12	178469080	20	chr12	693
1833	scaffold868	1910458	21	chr12	153282809	21	chr12	583
1834	scaffold4829	48347	22	chr12	4153131	22	chr12	17
1835	scaffold6013	62491	23	chr12	4770421	23	chr12	17
1836	scaffold1644	74830	24	chr12	2276891	24	chr12	10
1837	scaffold1134	393359	25	chr12	32813752	25	chr12	113
1838	scaffold2645	469132	26	chr12	27490268	26	chr12	124	chr14	59
1839	scaffold1750	2477092	27	chr12	172551601	27	chr12	953	chr14	42
1840	scaffold1961	369841	28	chr12	31836827	28	chr12	127
1841	scaffold3988	81223	29	chr12	5986985	29	chr12	23
1842	scaffold2844	688797	30	chr12	62039532	30	chr12	278
1843	scaffold1234	1556175	31	chr12	125841256	31	chr12	619
1844	scaffold2682	196583	32	chr12	16942408	32	chr12	60
1845	scaffold1437	404972	33	chr12	27467938	33	chr12	152
1846	scaffold2325	864168	34	chr12	63990643	34	chr12	319
1847	scaffold2253	1010285	35	chr12	88676241	35	chr12	500	chr5	3
1848	scaffold642	650962	36	chr12	58531483	36	chr12	345
1849	scaffold148	294089	37	chr12	62492
1850	scaffold320	3333585	38	chr12	286914446	37	chr12	1690
1851	scaffold1377	3921513	39	chr12	330301951	38	chr12	1543	chr16	5
1852	scaffold4765	247421	40	chr12	20732778	39	chr12	112
1853	scaffold91	4308681	41	chr12	323953512	40	chr12	1541	chr15	4	chr6	2
1854	scaffold392	872034	42	chr12	63281588	41	chr12	43
1855	scaffold472	1405801	43	chr12	116336997	42	chr12	375
1856	scaffold3852	100767	44	chr12	8551309	43	chr12	40
1857	scaffold4650	36436	45	chr12	3008063	44	chr12	11	chr11	3
1858	scaffold830	1256789	46	chr12	100951779	45	chr12	290
1859	scaffold2480	430229	47	chr12	36265620	46	chr12	33
1860	scaffold2677	167955	48	chr12	12670291	47	chr12	19
1861	scaffold368	277868	49	chr12	23830851	48	chr12	69
1862	scaffold525	745597	50	chr12	61226756	49	chr12	210
1863	scaffold643	2320745	51	chr12	192035817	50	chr12	1066	chr8	5
1864	scaffold1109	1077630	52	chr12	81508039	51	chr12	384	chr23	2
1865	scaffold2601	723076	53	chr12	58549254	52	chr12	262
1866	scaffold397	2351304	54	chr12	187051737	53	chr12	929
1867	scaffold1582	984180	55	chr12	82887659	54	chr12	354
1868	scaffold2207	1538318	56	chr12	126331221	55	chr12	633
1869	scaffold3082	231760	57	chr12	20641781	56	chr12	106
1870	scaffold2161	1529190	58	chr12	130566917	57	chr12	401	chr10	7
1871	scaffold101	919106	59	chr12	73550802	58	chr12	120
1872	scaffold2007	636533	60	chr12	692414	59	chr12	2
1873	scaffold2453	464787	61	chr12	34847524	60	chr12	163
1874	scaffold2732	230946	62	chr12	20269392	61	chr12	75
1875	scaffold1724	1064406	63	chr12	86971106	62	chr12	269	chr6	6	chr23	2
1876	scaffold542	2227692	64	chr12	149420743	63	chr12	419	chr5	4
1877	scaffold1603	402249	65	chr12	479407	64	chr12	2
1878	scaffold8	1139464	66	chr12	41328326	65	chr12	135	chr18	2
1879	scaffold558	1419012	67	chr12	63155131	66	chr12	220	chr17	94
1880	scaffold1585	462136	68	chr12	37244010	67	chr12	155
1881	scaffold1139	1843649	69	chr12	148570429	68	chr12	726
1882	scaffold975	472660	70	chr12	34390829	69	chr12	186
1883	scaffold2774	2039225	71	chr12	176256043	70	chr12	956	chr25	2
1884	scaffold3857	38897	72	chr12	1698815	71	chr12	13
1885	scaffold2821	421365	73	chr12	10272504
1886	scaffold1288	205837	74	chr12	326077	72	chr12	1
1887	scaffold855	136922	75	chr12	131828
1888	scaffold1462	386569	76	chr12	555055
1889	scaffold3552	40329	77	chr12	48392
1890	scaffold2640	125435	78	chr12	617468
1891	scaffold3292	77119	79	chr12	5936822
1892	scaffold1057	277695	80	chr12	21923737	73	chr12	3
1893	scaffold2654	72669	81	chr12	44260
1894	scaffold5925	14244	82	chr12	689086	74	chr12	1
1895	scaffold2977	135127	83	chr12	241223
1896	scaffold2168	111197	84	chr12	775496
1897	scaffold1246	20693	85	chr12	39773	75	chr12	1
1898	scaffold684	78071	86	chr12	86576
1899	scaffold3243	18898	87	chr12	60473
1900	scaffold3282	121663	88	chr12	7927737	76	chr12	32
1901	scaffold1833	1173902	89	chr12	97011167	77	chr12	541	chr1	4
1902	scaffold1875	888728	90	chr12	76917244	78	chr12	352
1903	scaffold904	732635	91	chr12	64520126	79	chr12	259
1904	scaffold1121	2231410	92	chr12	197164000	80	chr12	879	chr19	3
1905	scaffold447	387592	93	chr12	30193236	81	chr12	103
1906	scaffold3773	25967	94	chr12	2362246	82	chr12	8
1907	scaffold3167	649774	95	chr12	56637473	83	chr12	202
1908	scaffold1278	3250309	96	chr12	279798068	84	chr12	956
1909	scaffold1696	1266821	97	chr12	109007215	85	chr12	310
1910	scaffold1823	1286247	98	chr12	110500474	86	chr12	201
1911	scaffold1893	1520723	99	chr12	122303617	87	chr12	147
1912	scaffold1570	350857	100	chr12	28911986	88	chr12	14
1913	scaffold3660	395898	101	chr12	33938638	89	chr12	28
1914	scaffold3077	48168	102	chr12	4044365	90	chr12	7
1915	scaffold3158	15072	103	chr12	2391
1916	scaffold3582	17381	104	chr12	17428
1917	scaffold2443	11043	105	chr12	72892
1918	scaffold207	3906501	1	chr13	339785160	2	chr13	1845
1919	scaffold1086	160385	2	chr13	5569051	3	chr13	3
1920	scaffold1857	258771	3	chr13	11114410	4	chr13	37
1921	scaffold1345	1580499	4	chr13	123349641	5	chr13	467
1922	scaffold18	734630	5	chr13	43071842	6	chr13	154
1923	scaffold14	1040528	6	chr13	77760628	7	chr13	339
1924	scaffold3892	375000	7	chr13	21003931	8	chr13	143
1925	scaffold1047	1001086	8	chr13	72475450	9	chr13	225
1926	scaffold311	1443789	9	chr13	99628945	10	chr13	340
1927	scaffold2115	102948	10	chr13	8894889	11	chr13	40
1928	scaffold1449	1000940	11	chr13	82302565	12	chr13	373	chr9	4
1929	scaffold2082	2082036	12	chr13	92525370	13	chr13	300
1930	scaffold2743	350892	13	chr13	29109602	14	chr13	106
1931	scaffold664	3808272	14	chr13	324085951	15	chr13	1262	chr3	65	chr24	2
1932	scaffold2983	47689	15	chr13	306015
1933	scaffold2213	1366325	16	chr13	122259465	16	chr13	652
1934	scaffold2031	98426	17	chr13	40788
1935	scaffold2619	178153	18	chr13	10681485	17	chr13	26
1936	scaffold1163	750456	19	chr13	61475592	18	chr13	312
1937	scaffold2517	445891	20	chr13	38309799	19	chr13	177
1938	scaffold1017	994111	21	chr13	87655606	20	chr13	412
1939	scaffold1343	1027267	22	chr13	66619509	21	chr13	397
1940	scaffold5844	14301	23	chr13	2130
1941	scaffold5063	15031	24	chr13	175474
1942	scaffold1409	18137	25	chr13	83464
1943	scaffold3255	53282	26	chr13	2093259	22	chr13	3
1944	scaffold2222	29826	27	chr13	18783	23	chr13	3
1945	scaffold2814	364279	28	chr13	30459832	24	chr13	221
1946	scaffold3860	13118	29	chr13	114523
1947	scaffold3134	260018	30	chr13	1106869	25	chr13	2
1948	scaffold5795	21783	31	chr13	1971552	26	chr13	1
1949	scaffold4979	26573	32	chr13	122595	27	chr13	4
1950	scaffold314	2012062	33	chr13	173636728	28	chr13	845
1951	scaffold5746	83071	34	chr13	7411925	29	chr13	28
1952	scaffold805	534089	35	chr13	46359191	30	chr13	217
1953	scaffold1141	1660863	36	chr13	127046522	31	chr13	801
1954	scaffold325	1100697	37	chr13	385948
1955	scaffold1342	2398888	38	chr13	200522866	32	chr13	1081	chr18	4
1956	scaffold2022	570115	39	chr13	50069553	33	chr13	291
1957	scaffold5436	35020	40	chr13	2671927	34	chr13	15
1958	scaffold2714	1443200	41	chr13	112991083	35	chr13	588
1959	scaffold2141	232580	42	chr13	19572821	36	chr13	91
1960	scaffold716	1666268	43	chr13	141981952	37	chr13	795	chr19	2
1961	scaffold3432	824071	44	chr13	65275004	38	chr13	360
1962	scaffold2157	84983	45	chr13	7035303	39	chr13	42
1963	scaffold2210	764423	46	chr13	65264812	40	chr13	343
1964	scaffold442	2525161	47	chr13	210643484	41	chr13	1191	chr17	2
1965	scaffold2967	138596	48	chr13	10648780	42	chr13	26
1966	scaffold1921	583850	49	chr13	50427748	43	chr13	263
1967	scaffold2625	33388	50	chr13	83450
1968	scaffold3059	23453	51	chr13	1135793	44	chr13	4
1969	scaffold188	3864557	52	chr13	311149233	45	chr13	1549	chr4	7
1970	scaffold3392	158145	53	chr13	5469944	46	chr13	1
1971	scaffold1313	3434341	54	chr13	285938490	47	chr13	1323
1972	scaffold2248	610505	55	chr13	53536874	48	chr13	272	chr6	3
1973	scaffold344	2398191	56	chr13	184806524	49	chr13	884	chr1	3
1974	scaffold4273	33082	57	chr13	72831
1975	scaffold4307	46810	58	chr13	3580419	50	chr13	11
1976	scaffold1584	42410	59	chr13	2017291	51	chr13	1
1977	scaffold1457	456799	60	chr13	37987428	52	chr13	121
1978	scaffold1312	221989	61	chr13	18671540	53	chr13	95
1979	scaffold616	2197997	62	chr13	183864865	54	chr13	1106
1980	scaffold1846	643549	63	chr13	55879089	55	chr13	288
1981	scaffold5166	286788	64	chr13	25850178	56	chr13	178
1982	scaffold4496	95024	65	chr13	8798197	57	chr13	34
1983	scaffold4092	90087	66	chr13	7972001	58	chr13	25
1984	scaffold690	703740	67	chr13	55746669	59	chr13	332
1985	scaffold3835	310004	68	chr13	28214448	60	chr13	122
1986	scaffold5993	127278	69	chr13	11583612	61	chr13	60
1987	scaffold301	905788	70	chr13	67145983	62	chr13	352
1988	scaffold3746	1089190	71	chr13	91374623	63	chr13	510	chr24	6
1989	scaffold1551	395569	72	chr13	29605263	64	chr13	176
1990	scaffold86	4657890	73	chr13	404694266	65	chr13	2495	chr17	3
1991	scaffold1699	292006	74	chr13	21076847	66	chr13	130
1992	scaffold1273	1089819	75	chr13	88722350	67	chr13	582
1993	scaffold1256	767802	76	chr13	68395768	68	chr13	422
1994	scaffold794	2484125	77	chr13	213430116	69	chr13	1220
1995	scaffold3728	211358	78	chr13	17438960	70	chr13	104
1996	scaffold1255	741406	79	chr13	57527531	71	chr13	220
1997	scaffold261	2934720	80	chr13	250923575	72	chr13	1140	chr28	3
1998	scaffold2348	226475	81	chr13	19641811	73	chr13	114
1999	scaffold3210	213250	82	chr13	17042784	74	chr13	80
[truncated: 1,551 more rows]
