# Supplementary material for: G-Anchor: a novel approach for whole-genome comparative mapping utilizing evolutionary conserved DNA sequences
Source: Gigascience. 2018 Apr 3;7(5):giy017. doi: 10.1093/gigascience/giy017 (PMC5961299; doi:10.1093/gigascience/giy017)
Supplement: Additional Files [file giy017_supp.zip › Hum+Mam.xls]

## Sheet: Sheet1
ID	Scaffold	Scaffold_length	LZ_NETS_ID	LZ_NETS_Chromosome	LZ_NETS-Score	GA-ID	GA-Chromosome-1	HCEs-1	GA-Chromosome-2	HCEs-2	GA-Chromosome-3	HCEs-3	Inconsistencies
1	scaffold2090	154487	1	chr1	59896
2	scaffold5194	16319	2	chr1	15810
3	scaffold907	84072	3	chr1	3390060	1	chr1	4
4	scaffold1443	341155	4	chr1	29788132	2	chr1	46
5	scaffold526	2936080	5	chr1	222833449	3	chr1	381
6	scaffold4339	482025	6	chr1	41643100	4	chr1	75
7	scaffold2747	374817	7	chr1	26059608	5	chr1	22
8	scaffold4960	24378	8	chr1	85017
9	scaffold4258	31799	9	chr1	2371354
10	scaffold3509	280803	10	chr1	22444110	6	chr1	3
11	scaffold5770	65957	11	chr1	2097805	7	chr1	2
12	scaffold2075	66370	12	chr1	5339798	8	chr1	1
13	scaffold1204	588476	13	chr1	48916125	9	chr1	39
14	scaffold7847	13853	14	chr1	1171360	10	chr1	2
15	scaffold7617	13018	15	chr1	1021478	11	chr1	1
16	scaffold3577	386071	16	chr1	32240858	12	chr1	44
17	scaffold2383	1923954	17	chr1	164616613	13	chr1	253
18	scaffold90	869996	18	chr1	144711
19	scaffold2550	1072877	19	chr1	87529897	14	chr1	66
20	scaffold5828	25726	20	chr1	2268030	15	chr1	6
21	scaffold3971	133942	21	chr1	11318653	16	chr1	29
22	scaffold3514	68349	22	chr1	4651370	17	chr1	9
23	scaffold3361	47004	23	chr1	3487189	18	chr1	3
24	scaffold2692	652150	24	chr1	49259574	19	chr1	64
25	scaffold749	208890	25	chr1	17269450	20	chr1	28
26	scaffold1427	123966	26	chr1	11001018	21	chr1	16
27	scaffold1172	250911	27	chr1	21127961	22	chr1	23
28	scaffold1606	335243	28	chr1	23571820	23	chr1	31
29	scaffold1082	679187	29	chr1	53569156	24	chr1	72
30	scaffold4068	115463	30	chr1	9820025	25	chr1	15
31	scaffold6776	16442	31	chr1	1398910	26	chr1	1
32	scaffold1896	498697	32	chr1	41165983	27	chr1	19
33	scaffold2091	527824	33	chr1	42313810	28	chr1	9
34	scaffold420	1723982	34	chr1	122108157	29	chr1	77
35	scaffold3733	51121	35	chr1	3909578	30	chr1	1
36	scaffold1555	701044	36	chr1	55199907	31	chr1	31
37	scaffold658	2273433	37	chr1	151893196	32	chr1	136	chr5	4
38	scaffold7053	12507	38	chr1	831871
39	scaffold1620	585729	39	chr1	42998600	33	chr1	45
40	scaffold1390	980233	40	chr1	70054644	34	chr1	90
41	scaffold931	2700304	41	chr1	226826096	35	chr1	268
42	scaffold1791	635708	42	chr1	55428865	36	chr1	101
43	scaffold1777	250129	43	chr1	20532533	37	chr1	38
44	scaffold1981	281045	44	chr1	18387192	38	chr1	42
45	scaffold13405	24231	45	chr1	2230518	39	chr1	8
46	scaffold2876	998990	46	chr1	85822580	40	chr1	162
47	scaffold4693	67486	47	chr1	7780402	41	chr1	14
48	scaffold2066	277650	48	chr1	27070059	42	chr1	33
49	scaffold1685	775026	49	chr1	64948410	43	chr1	123	chr10	14
50	scaffold1376	2206927	50	chr1	185176748	44	chr1	368
51	scaffold2781	340842	51	chr1	29350157	45	chr1	45
52	scaffold718	644877	52	chr1	53337407	46	chr1	55
53	scaffold670	1449608	53	chr1	115775484	47	chr1	81	chr9	12
54	scaffold3318	356436	54	chr1	28642228	48	chr1	22
55	scaffold278	53239	55	chr1	4786055	49	chr1	4
56	scaffold2783	221088	56	chr1	13191371	50	chr1	5
57	scaffold2399	144786	57	chr1	11763405	51	chr1	7
58	scaffold1695	470048	58	chr1	38837199	52	chr1	57
59	scaffold2661	626970	59	chr1	53580626	53	chr1	85
60	scaffold2762	100038	60	chr1	8214006	54	chr1	16
61	scaffold1264	568195	61	chr1	224492
62	scaffold948	1021648	62	chr1	38864189	1	chr10	30	chr1	30
63	scaffold2549	393271	63	chr1	28674414	55	chr1	35
64	scaffold1485	112651	64	chr1	9035507	56	chr1	12
65	scaffold766	1087661	65	chr1	77406923	57	chr1	63
66	scaffold575	1031876	66	chr1	86225279	58	chr1	132	chr6	8
67	scaffold710	2096021	67	chr1	171141513	59	chr1	213
68	scaffold2652	677302	68	chr1	55836689	60	chr1	49
69	scaffold507	2315449	69	chr1	178066210	61	chr1	308
70	scaffold2067	799319	70	chr1	65584092	62	chr1	60
71	scaffold263	689290	71	chr1	50191633	63	chr1	42
72	scaffold2669	680811	72	chr1	58448788	64	chr1	101
73	scaffold2047	307131	73	chr1	24311604	65	chr1	38
74	scaffold4488	118831	74	chr1	8268477	66	chr1	7
75	scaffold857	1920714	75	chr1	162571707	67	chr1	251
76	scaffold287	1818929	76	chr1	138824222	68	chr1	232
77	scaffold1215	196725	77	chr1	16071234	69	chr1	13
78	scaffold2951	91840	78	chr1	7655484	70	chr1	5
79	scaffold3244	430325	79	chr1	35563313	71	chr1	56
80	scaffold2769	438311	80	chr1	33144716	72	chr1	31
81	scaffold1801	700601	81	chr1	56249308	73	chr1	24
82	scaffold1544	302090	82	chr1	23762932	74	chr1	19
83	scaffold426	2894977	83	chr1	176138206	75	chr1	202
84	scaffold7174	38509	84	chr1	1194770
85	scaffold2995	1590077	85	chr1	128234579	76	chr1	215	chr9	9
86	scaffold605	1106582	86	chr1	82436416	77	chr1	105
87	scaffold3108	265711	87	chr1	14948925	78	chr1	11
88	scaffold1483	548215	88	chr1	44762068	79	chr1	40
89	scaffold2079	1038715	89	chr1	80186243	80	chr1	169
90	scaffold4013	226442	90	chr1	18962092	81	chr1	21
91	scaffold1513	765068	91	chr1	66654563	82	chr1	118
92	scaffold1656	1247885	92	chr1	89297128	83	chr1	163
93	scaffold2156	1242323	93	chr1	107612410	84	chr1	270
94	scaffold317	1759903	94	chr1	145472004	85	chr1	305
95	scaffold239	2218491	95	chr1	159617502	86	chr1	368	chr9	41
96	scaffold446	533780	96	chr1	39150527	87	chr1	64
97	scaffold2006	1287102	97	chr1	104080485	88	chr1	186
98	scaffold4691	447569	98	chr1	38390887	89	chr1	76
99	scaffold836	664809	99	chr1	55692710	90	chr1	115
100	scaffold539	3023483	100	chr1	246521380	91	chr1	553	chr10	18
101	scaffold3731	295783	101	chr1	24637218	92	chr1	49
102	scaffold2289	61398	102	chr1	2324219	93	chr1	1	chr27	1
103	scaffold1882	678676	103	chr1	49422782	94	chr1	104
104	scaffold4536	70245	104	chr1	6391564	95	chr1	19
105	scaffold964	1918708	105	chr1	143175714	96	chr1	277
106	scaffold2623	382741	106	chr1	33411273	97	chr1	31
107	scaffold1688	1490124	107	chr1	119297231	98	chr1	286
108	scaffold1608	1360096	108	chr1	115416087	99	chr1	145
109	scaffold1358	574047	109	chr1	43872550	100	chr1	57
110	scaffold945	1541660	110	chr1	130435383	101	chr1	187
111	scaffold5792	64484	111	chr1	5562109	102	chr1	9
112	scaffold1140	2433960	112	chr1	211842535	103	chr1	348
113	scaffold2408	941619	113	chr1	78757374	104	chr1	141
114	scaffold1458	25812	114	chr1	2319051
115	scaffold3578	1091651	115	chr1	91655373	105	chr1	169
116	scaffold1697	907746	116	chr1	78601598	106	chr1	140
117	scaffold2992	990272	117	chr1	79843875	107	chr1	311
118	scaffold374	5401895	118	chr1	410512712	108	chr1	802
119	scaffold2570	1194349	119	chr1	104336755	109	chr1	196
120	scaffold2961	805431	120	chr1	5710
121	scaffold2243	773610	121	chr1	59391069	110	chr1	76
122	scaffold2241	663849	122	chr1	53789101	111	chr1	54
123	scaffold1253	251475	123	chr1	21648914	112	chr1	32
124	scaffold223	3299195	124	chr1	262839772	113	chr1	438
125	scaffold5255	52598	125	chr1	4646020	114	chr1	11
126	scaffold2058	983535	126	chr1	87350592	115	chr1	185
127	scaffold475	801847	127	chr1	69989216	116	chr1	129
128	scaffold4607	27845	128	chr1	1405903
129	scaffold2474	2220720	129	chr1	189175950	117	chr1	405
130	scaffold988	409185	130	chr1	60132	1	chr18	1					1
131	scaffold1978	1389729	131	chr1	116786080	118	chr1	167
132	scaffold3933	283235	132	chr1	23719027	119	chr1	19
133	scaffold733	1267036	133	chr1	104067520	120	chr1	106
134	scaffold166	1757443	134	chr1	62527032	121	chr1	46
135	scaffold283	616166	135	chr1	23227848	122	chr1	14
136	scaffold5789	91597	136	chr1	7676275	123	chr1	11
137	scaffold6039	13898	137	chr1	28570
138	scaffold1097	300679	138	chr1	430837
139	scaffold108	1676764	139	chr1	124136923	124	chr1	133
140	scaffold1814	927681	140	chr1	71588297	125	chr1	128
141	scaffold38	374597	141	chr1	32481440	126	chr1	45
142	scaffold2226	719695	142	chr1	59482794	127	chr1	108
143	scaffold2195	204862	143	chr1	17913882	128	chr1	35
144	scaffold2960	643207	144	chr1	45058755	129	chr1	89
145	scaffold1507	703249	145	chr1	56238059	130	chr1	92
146	scaffold840	1385706	146	chr1	112338026	131	chr1	173
147	scaffold893	677260	147	chr1	56734758	132	chr1	60
148	scaffold2587	330384	148	chr1	29395674	133	chr1	47
149	scaffold1322	846626	149	chr1	49952306	134	chr1	59
150	scaffold1004	1418109	150	chr1	51459369	135	chr1	125
151	scaffold3262	395443	151	chr1	22584840	136	chr1	20
152	scaffold1852	1444134	152	chr1	107422316	137	chr1	165
153	scaffold2145	1088252	153	chr1	93414602	138	chr1	137	chr4	9
154	scaffold5927	36265	154	chr1	3430566	139	chr1	9
155	scaffold1548	834443	155	chr1	72857694	140	chr1	170
156	scaffold1113	1636622	156	chr1	122708623	141	chr1	178
157	scaffold1616	1456265	157	chr1	112025969	142	chr1	80
158	scaffold2573	1080645	158	chr1	43645314	1	chr15	52	chr1	28
159	scaffold175	762025	159	chr1	48745417	143	chr1	56
160	scaffold145	3056851	160	chr1	249014063	144	chr1	443	chr4	6
161	scaffold2278	275016	161	chr1	23128369	145	chr1	28
162	scaffold1769	1548885	162	chr1	101712692	146	chr1	190
163	scaffold2740	1359261	163	chr1	94826742	147	chr1	182
164	scaffold256	2301226	164	chr1	178912747	148	chr1	205	chr26	5
165	scaffold2330	311965	165	chr1	25939015	149	chr1	36
166	scaffold2430	2276023	166	chr1	152594067	150	chr1	256	chr4	13
167	scaffold2101	1506622	167	chr1	127275378	151	chr1	214
168	scaffold804	511017	168	chr1	38864322	152	chr1	22
169	scaffold1876	321887	169	chr1	26071465	153	chr1	14
170	scaffold160	679655	170	chr1	50673924	154	chr1	52
171	scaffold2688	896251	171	chr1	72753043	155	chr1	114
172	scaffold715	1123429	172	chr1	69946140	156	chr1	81
173	scaffold3083	28808	173	chr1	1707121	157	chr1	3
174	scaffold535	1865393	174	chr1	153561205	158	chr1	164
175	scaffold2447	1856789	175	chr1	150620090	159	chr1	291
176	scaffold1145	678782	176	chr1	56447005	160	chr1	47
177	scaffold5315	135777	177	chr1	10894807	161	chr1	27
178	scaffold675	74852	178	chr1	4925333	162	chr1	6
179	scaffold2845	355157	179	chr1	27510109	163	chr1	27
180	scaffold1499	1191907	180	chr1	92042609	164	chr1	156
181	scaffold1996	1683091	181	chr1	140043989	165	chr1	236
182	scaffold3522	612923	182	chr1	55952664	166	chr1	94
183	scaffold4016	118332	183	chr1	10311474	167	chr1	11
184	scaffold3890	185738	184	chr1	16036245	168	chr1	32
185	scaffold1189	907857	185	chr1	72970105	169	chr1	67
186	scaffold5853	23415	186	chr1	1322953
187	scaffold2724	112173	187	chr1	9194575	170	chr1	4
188	scaffold2458	978905	188	chr1	82751324	171	chr1	97
189	scaffold1054	637608	189	chr1	52759693	172	chr1	61
190	scaffold4935	343955	190	chr1	26528858	173	chr1	33
191	scaffold3620	292763	191	chr1	23347511	174	chr1	53
192	scaffold2987	284326	192	chr1	24516594	175	chr1	23
193	scaffold6182	26765	193	chr1	2217059
194	scaffold4175	64106	194	chr1	5188386	176	chr1	1
195	scaffold765	2280212	195	chr1	189621857	177	chr1	255	chr11	4
196	scaffold1456	786559	196	chr1	68902748	178	chr1	140
197	scaffold2063	393698	197	chr1	23345382	179	chr1	20
198	scaffold1314	525538	198	chr1	33702111	180	chr1	40
199	scaffold2318	311133	199	chr1	25840951	181	chr1	41
200	scaffold1076	201194	200	chr1	16219700	182	chr1	19
201	scaffold2878	48333	1	chr2	675485
202	scaffold3624	49907	2	chr2	531821
203	scaffold2265	286396	3	chr2	22499883	1	chr2	12
204	scaffold1272	27581	4	chr2	1171919	2	chr2	1
205	scaffold170	1439742	5	chr2	123038197	3	chr2	288
206	scaffold425	723887	6	chr2	35976314	4	chr2	16
207	scaffold6991	31228	7	chr2	2772984	5	chr2	4
208	scaffold362	321664	8	chr2	23478308	6	chr2	9
209	scaffold1481	469286	9	chr2	33544273	7	chr2	11
210	scaffold1662	732025	10	chr2	61385263	8	chr2	36
211	scaffold3299	301562	11	chr2	24333194	9	chr2	61
212	scaffold6488	18823	12	chr2	1595201	10	chr2	1
213	scaffold696	716055	13	chr2	60318562	11	chr2	132
214	scaffold2693	880726	14	chr2	74323486	12	chr2	96
215	scaffold2505	278935	15	chr2	20390360	13	chr2	23
216	scaffold142	3665633	16	chr2	288355564	14	chr2	452
217	scaffold1146	259044	17	chr2	12009603	15	chr2	9
218	scaffold2994	61369	18	chr2	4718752	16	chr2	2
219	scaffold1106	360126	19	chr2	28179957	17	chr2	56
220	scaffold1775	949347	20	chr2	46492
221	scaffold591	60950	21	chr2	890963
222	scaffold2653	302582	22	chr2	9797990	18	chr2	4
223	scaffold2593	120732	23	chr2	10032415	19	chr2	5
224	scaffold2400	59110	24	chr2	4253942	20	chr2	4
225	scaffold3541	71098	25	chr2	4948121	21	chr2	2
226	scaffold3510	114701	26	chr2	8308373	22	chr2	2	chr26	1
227	scaffold1881	126268	27	chr2	10319430	23	chr2	6
228	scaffold2123	266922	28	chr2	22768709	24	chr2	14
229	scaffold2028	293768	29	chr2	23317306	25	chr2	11
230	scaffold2568	177214	30	chr2	14496211	26	chr2	6
231	scaffold3041	114966	31	chr2	9585278	27	chr2	6
232	scaffold1389	324339	32	chr2	26664760	28	chr2	20
233	scaffold755	1177161	33	chr2	79822894	29	chr2	170
234	scaffold2029	1538268	34	chr2	130498183	30	chr2	202
235	scaffold2676	829512	35	chr2	63554546	31	chr2	95
236	scaffold2306	2071042	36	chr2	169444807	32	chr2	497
237	scaffold1261	1413261	37	chr2	119600445	33	chr2	203
238	scaffold3503	164938	38	chr2	12596679	34	chr2	29
239	scaffold1075	286198	39	chr2	26143472	35	chr2	80
240	scaffold2489	326679	40	chr2	27787121	36	chr2	68
241	scaffold3561	383946	41	chr2	33129758	37	chr2	106
242	scaffold291	1689908	42	chr2	67672	38	chr2	2
243	scaffold1553	1067073	43	chr2	84666337	39	chr2	207
244	scaffold2346	1104343	44	chr2	93828708	40	chr2	159
245	scaffold3256	87417	45	chr2	6875587	41	chr2	22
246	scaffold1	4151083	46	chr2	330185237	42	chr2	738
247	scaffold6754	18408	47	chr2	1643078	43	chr2	1
248	scaffold4564	43824	48	chr2	3990136	44	chr2	7
249	scaffold1214	1792334	49	chr2	149767712	45	chr2	251
250	scaffold6118	16441	50	chr2	728332
251	scaffold2158	534899	51	chr2	33136876	46	chr2	24
252	scaffold2616	503380	52	chr2	43992888	47	chr2	80
253	scaffold748	2540139	53	chr2	218626463	48	chr2	447
254	scaffold886	3393298	54	chr2	264272371	49	chr2	511
255	scaffold1807	888014	55	chr2	68586051	50	chr2	129
256	scaffold3080	278166	56	chr2	24054349	51	chr2	38
257	scaffold4047	92255	57	chr2	8067151	52	chr2	15
258	scaffold2085	1945065	58	chr2	166818905	53	chr2	364
259	scaffold822	945077	59	chr2	71693982	54	chr2	106
260	scaffold813	1438734	60	chr2	107979418	55	chr2	107
261	scaffold3903	518643	61	chr2	43437711	56	chr2	51
262	scaffold1958	196811	62	chr2	11817474	57	chr2	13
263	scaffold2636	196355	63	chr2	13888544	58	chr2	5
264	scaffold2098	187830	64	chr2	15150020	59	chr2	8
265	scaffold735	1375412	65	chr2	105913688	60	chr2	358
266	scaffold3841	261614	66	chr2	21637631	61	chr2	40
267	scaffold678	2795758	67	chr2	198574829	62	chr2	357
268	scaffold47	1706225	68	chr2	147123476	63	chr2	213
269	scaffold2043	632061	69	chr2	55263711	64	chr2	85
270	scaffold3105	651749	70	chr2	47189684	65	chr2	94
271	scaffold2034	930112	71	chr2	79631117	66	chr2	119
272	scaffold778	277065	72	chr2	23517540	67	chr2	20
273	scaffold4285	97484	73	chr2	8375983	68	chr2	18
274	scaffold343	1898847	74	chr2	154229893	69	chr2	369
275	scaffold717	2621306	75	chr2	207942787	70	chr2	404	chr4	4
276	scaffold212	1992161	76	chr2	151494935	71	chr2	225	chr9	5
277	scaffold435	4397260	77	chr2	320802357	72	chr2	492
278	scaffold1108	2929636	78	chr2	248869567	73	chr2	385
279	scaffold851	4271683	79	chr2	327325494	74	chr2	371
280	scaffold1861	221815	80	chr2	17885308	75	chr2	17
281	scaffold1517	146349	81	chr2	12062471	76	chr2	7
282	scaffold2837	1074298	82	chr2	89672201	77	chr2	140
283	scaffold1460	1267600	83	chr2	105887902	78	chr2	184
284	scaffold3898	86098	84	chr2	7507604	79	chr2	10
285	scaffold712	499220	85	chr2	40960807	80	chr2	54
286	scaffold1501	1148565	86	chr2	99725415	81	chr2	115
287	scaffold266	1975769	87	chr2	169909318	82	chr2	178
288	scaffold2303	684319	88	chr2	55456379	83	chr2	36
289	scaffold2559	713945	89	chr2	56789534	84	chr2	52
290	scaffold2179	171576	90	chr2	14743985	85	chr2	16
291	scaffold914	1243178	91	chr2	83795729	86	chr2	67
292	scaffold2219	1716253	92	chr2	137665280	87	chr2	80
293	scaffold1633	976534	93	chr2	76861866	88	chr2	194
294	scaffold2297	1171078	94	chr2	95273376	89	chr2	206
295	scaffold1327	358695	95	chr2	24848803	90	chr2	16
296	scaffold272	1157036	96	chr2	69165382	91	chr2	49
297	scaffold1200	801475	97	chr2	63183329	92	chr2	72
298	scaffold1310	1459542	98	chr2	124191738	93	chr2	262
299	scaffold702	1172305	99	chr2	101345195	94	chr2	259
300	scaffold665	2772748	100	chr2	233237102	95	chr2	540
301	scaffold3154	525006	101	chr2	45826072	96	chr2	105
302	scaffold1571	4130072	102	chr2	340448332	97	chr2	819
303	scaffold1866	1400931	103	chr2	120018195	98	chr2	295
304	scaffold2712	380873	104	chr2	32908432	99	chr2	104
305	scaffold2343	871720	105	chr2	75773535	100	chr2	152
306	scaffold199	1979840	106	chr2	164895875	101	chr2	329
307	scaffold4262	390992	107	chr2	32092741	102	chr2	37
308	scaffold919	410405	108	chr2	33887333	103	chr2	43
309	scaffold3232	540136	109	chr2	45079680	104	chr2	98
310	scaffold1388	278093	110	chr2	24105298	105	chr2	34
311	scaffold656	1532744	111	chr2	125942601	106	chr2	197
312	scaffold1403	186926	112	chr2	12793765	107	chr2	13
313	scaffold2709	2029085	113	chr2	159275233	108	chr2	286
314	scaffold854	587949	114	chr2	46347552	109	chr2	95
315	scaffold252	3425337	115	chr2	293609419	110	chr2	921
316	scaffold147	1918707	116	chr2	162211660	111	chr2	358
317	scaffold88	1415899	117	chr2	106918768	112	chr2	175
318	scaffold2610	262011	118	chr2	21769242	113	chr2	27
319	scaffold579	74758	119	chr2	6310305	114	chr2	12
320	scaffold1438	327965	120	chr2	26715263	115	chr2	37
321	scaffold910	306559	121	chr2	25231624	116	chr2	40
322	scaffold772	373358	122	chr2	31927867	117	chr2	48
323	scaffold1151	188329	123	chr2	15439027	118	chr2	18
324	scaffold3769	208522	124	chr2	18093938	119	chr2	39
325	scaffold2841	788384	125	chr2	67773646	120	chr2	113
326	scaffold4020	251401	126	chr2	21544444	121	chr2	27
327	scaffold1476	86963	127	chr2	6242342	122	chr2	2
328	scaffold3484	238356	128	chr2	17408522	123	chr2	12
329	scaffold269	2715777	129	chr2	213160053	124	chr2	317
330	scaffold1434	748228	130	chr2	14912139	1	chr3	54	chr2	13
331	scaffold2233	595533	131	chr2	51584253	125	chr2	70
332	scaffold4411	86698	132	chr2	6687238	126	chr2	16
333	scaffold4393	152842	133	chr2	13040122	127	chr2	61
334	scaffold2054	2622317	134	chr2	226836205	128	chr2	581
335	scaffold663	685020	135	chr2	60013564	129	chr2	130
336	scaffold603	325196	136	chr2	24753396	130	chr2	42
337	scaffold1760	258877	137	chr2	22012457	131	chr2	31
338	scaffold3404	132004	138	chr2	8306742	132	chr2	9
339	scaffold3320	141540	139	chr2	12218357	133	chr2	19
340	scaffold3223	93782	140	chr2	7917473	134	chr2	9
341	scaffold1362	89430	141	chr2	7975811	135	chr2	13
342	scaffold734	3264403	142	chr2	271915218	136	chr2	727
343	scaffold3732	212339	143	chr2	14242220	137	chr2	24
344	scaffold1298	784774	144	chr2	68180894	138	chr2	131
345	scaffold1766	3932258	145	chr2	332257751	139	chr2	738
346	scaffold2658	471238	146	chr2	38958113	140	chr2	67
347	scaffold3386	740342	147	chr2	63092612	141	chr2	217
348	scaffold1732	486742	148	chr2	41755548	142	chr2	72
349	scaffold1804	163312	149	chr2	14355250	143	chr2	27
350	scaffold2017	417524	150	chr2	34388411	144	chr2	57
351	scaffold2140	991910	151	chr2	79305342	145	chr2	260
352	scaffold2835	16034	1	chr3	197962
353	scaffold1871	96003	2	chr3	16956
354	scaffold4009	54162	3	chr3	11062
355	scaffold2159	210166	4	chr3	6037511	2	chr3	1
356	scaffold1593	174842	5	chr3	7783664
357	scaffold1363	124120	6	chr3	2825410	1	chr13	1					1
358	scaffold296	436439	7	chr3	533053
359	scaffold3103	111447	8	chr3	1527524
360	scaffold2804	65336	9	chr3	8808
361	scaffold640	89968	10	chr3	13316	1	chr21	2					1
362	scaffold3868	28103	11	chr3	33468
363	scaffold4334	56767	12	chr3	3298010	3	chr3	1
364	scaffold4205	180218	13	chr3	13476360	4	chr3	10
365	scaffold929	672589	14	chr3	55567990	5	chr3	90
366	scaffold580	354764	15	chr3	30593109	6	chr3	42
367	scaffold2496	484539	16	chr3	38635401	7	chr3	54
368	scaffold3100	472743	17	chr3	37283599	8	chr3	52
369	scaffold4348	109667	18	chr3	2755509	9	chr3	1
370	scaffold193	1043613	19	chr3	87158118	10	chr3	117
371	scaffold323	1569083	20	chr3	121872530	11	chr3	304
372	scaffold1831	746879	21	chr3	53963548	12	chr3	74
373	scaffold1830	424205	22	chr3	34021075	13	chr3	45
374	scaffold2972	312447	23	chr3	6904341	14	chr3	15
375	scaffold365	693808	24	chr3	58333274	15	chr3	104
376	scaffold1735	950415	25	chr3	81696825	16	chr3	153
377	scaffold2947	456099	26	chr3	28457033	17	chr3	160
378	scaffold6204	16124	27	chr3	306384
379	scaffold1744	1068669	28	chr3	91370278	18	chr3	229
380	scaffold524	195094	29	chr3	17250430	19	chr3	64
381	scaffold3640	74671	30	chr3	6148366	20	chr3	13
382	scaffold2194	80986	31	chr3	6813928	21	chr3	6
383	scaffold2761	127585	32	chr3	9847241	22	chr3	17
384	scaffold302	138420	33	chr3	11379897	23	chr3	8
385	scaffold2624	116610	34	chr3	9330689	24	chr3	5
386	scaffold4382	49835	35	chr3	4192770	25	chr3	9
387	scaffold2984	140044	36	chr3	11754742	26	chr3	31
388	scaffold934	344820	37	chr3	27156391	27	chr3	16
389	scaffold1346	766441	38	chr3	52822242	28	chr3	85
390	scaffold4184	91988	39	chr3	9724600
391	scaffold4041	15344	40	chr3	2307921	29	chr3	2
392	scaffold3075	30968	41	chr3	1921828	30	chr3	1
393	scaffold4015	187542	42	chr3	9538
394	scaffold3664	356501	43	chr3	29364390	31	chr3	85
395	scaffold1066	573695	44	chr3	44565981	32	chr3	17
396	scaffold2382	102653	45	chr3	8322788
397	scaffold3249	34449	46	chr3	2623865
398	scaffold1193	118872	47	chr3	8039232
399	scaffold3060	29220	48	chr3	950753
400	scaffold3799	16789	49	chr3	107694
401	scaffold1837	34260	50	chr3	982965
402	scaffold1998	44404	51	chr3	1109209
403	scaffold3412	41700	52	chr3	2882573
404	scaffold1046	2659645	53	chr3	223862750	33	chr3	1283
405	scaffold6441	73166	54	chr3	6424011	34	chr3	39
406	scaffold3251	557570	55	chr3	48352438	35	chr3	274
407	scaffold5965	43398	56	chr3	3604962	36	chr3	1
408	scaffold5135	15502	57	chr3	638992
409	scaffold3058	381432	58	chr3	27376283	37	chr3	26
410	scaffold262	193638	59	chr3	11845024
411	scaffold3879	12213	60	chr3	13524
412	scaffold660	3055148	61	chr3	240051823	38	chr3	687
413	scaffold3420	253859	62	chr3	20263280	39	chr3	36
414	scaffold1036	93688	63	chr3	9850577	40	chr3	2
415	scaffold2102	68893	64	chr3	2159659	41	chr3	2
416	scaffold4324	19977	65	chr3	628645
417	scaffold4103	115097	66	chr3	6306835	42	chr3	8
418	scaffold1085	860691	67	chr3	71274227	43	chr3	241
419	scaffold691	103869	68	chr3	8544092	44	chr3	5
420	scaffold6037	34715	69	chr3	566735
421	scaffold4050	120571	70	chr3	8439453	45	chr3	16
422	scaffold2426	203152	71	chr3	18240367	46	chr3	20
423	scaffold667	2928453	72	chr3	231935408	47	chr3	829
424	scaffold2889	75873	73	chr3	6373834	48	chr3	8
425	scaffold1441	1284126	74	chr3	104679750	49	chr3	258
426	scaffold7561	44080	75	chr3	3482162	50	chr3	5
427	scaffold2822	86162	76	chr3	72122
428	scaffold3348	292397	77	chr3	25477651	51	chr3	30
429	scaffold1183	877314	78	chr3	36186945	52	chr3	71	chr15	52
430	scaffold2503	293902	79	chr3	25205341	53	chr3	32
431	scaffold1455	337591	80	chr3	317740
432	scaffold3956	580393	81	chr3	42451977	54	chr3	95
433	scaffold22	2671337	82	chr3	232088588	55	chr3	461
434	scaffold2087	740864	83	chr3	62661002	56	chr3	140
435	scaffold4454	38963	84	chr3	3503764	57	chr3	17
436	scaffold2805	165801	85	chr3	13598988	58	chr3	35
437	scaffold388	2821293	86	chr3	233296462	59	chr3	587
438	scaffold560	1279041	87	chr3	100461658	60	chr3	197	chr19	2
439	scaffold1110	378981	88	chr3	32381846	61	chr3	52
440	scaffold2284	380590	89	chr3	31302566	62	chr3	39
441	scaffold364	2037541	90	chr3	157999091	63	chr3	70
442	scaffold693	231781	91	chr3	19179980	64	chr3	10
443	scaffold960	1584378	92	chr3	129554558	65	chr3	236
444	scaffold3288	492581	93	chr3	41649134	66	chr3	39
445	scaffold2148	906911	94	chr3	73351969	67	chr3	99
446	scaffold2185	638531	95	chr3	55124679	68	chr3	79
447	scaffold2072	2024280	96	chr3	170692976	69	chr3	264
448	scaffold138	1452586	97	chr3	121566809	70	chr3	217
449	scaffold1230	455951	98	chr3	38256383	71	chr3	62
450	scaffold1232	600108	99	chr3	42022965	72	chr3	74
451	scaffold2611	1696059	100	chr3	134168638	73	chr3	240
452	scaffold652	2691136	101	chr3	223799562	74	chr3	427
453	scaffold3610	587561	102	chr3	51481411	75	chr3	116
454	scaffold2813	675051	103	chr3	51163613	76	chr3	105
455	scaffold627	895740	104	chr3	72038836	77	chr3	80
456	scaffold36	4423490	105	chr3	317932322	78	chr3	758
457	scaffold2018	157158	106	chr3	14268772	79	chr3	17
458	scaffold1778	85536	107	chr3	6945076	80	chr3	9
459	scaffold10	2591500	108	chr3	213203221	81	chr3	397
460	scaffold2681	144199	109	chr3	12326211	82	chr3	20
461	scaffold48	1936423	110	chr3	155297844	83	chr3	357
462	scaffold2016	473247	111	chr3	37539758	84	chr3	48
463	scaffold1508	96535	112	chr3	8560755	85	chr3	7
464	scaffold2095	1665024	113	chr3	138226088	86	chr3	215
465	scaffold4266	164668	114	chr3	17095712	87	chr3	12
466	scaffold1971	441882	115	chr3	38476605	88	chr3	71
467	scaffold883	1337210	116	chr3	109400281	89	chr3	199
468	scaffold530	2780950	117	chr3	186099999	90	chr3	310	chr2	107
469	scaffold1720	201601	118	chr3	16722302	91	chr3	34
470	scaffold394	1760852	119	chr3	138268433	92	chr3	143
471	scaffold1157	1720892	120	chr3	119330508	93	chr3	186
472	scaffold5041	212776	121	chr3	18539814	94	chr3	28
473	scaffold965	1868977	122	chr3	147315651	95	chr3	167
474	scaffold1219	131536	123	chr3	9859847	96	chr3	8
475	scaffold2286	531401	124	chr3	37544763	97	chr3	46
476	scaffold2259	149876	125	chr3	11857080	98	chr3	18
477	scaffold738	2278812	126	chr3	192472151	99	chr3	323
478	scaffold3984	78364	127	chr3	7119286	100	chr3	13
479	scaffold1518	946808	128	chr3	47174726	101	chr3	98
480	scaffold2	798475	129	chr3	68971170	102	chr3	157
481	scaffold1749	851921	130	chr3	70560824	103	chr3	143
482	scaffold10097	22475	131	chr3	2061155	104	chr3	3
483	scaffold1187	1254382	132	chr3	102376380	105	chr3	230
484	scaffold376	2905984	133	chr3	219010083	106	chr3	529
485	scaffold2541	157146	134	chr3	13113053	107	chr3	32
486	scaffold5848	51018	135	chr3	4596284	108	chr3	1
487	scaffold4513	28372	136	chr3	6091
488	scaffold1491	3970604	137	chr3	334486614	109	chr3	621
489	scaffold2332	99326	138	chr3	8131078	110	chr3	16
490	scaffold59	66644	139	chr3	5199839	111	chr3	2
491	scaffold7798	50656	140	chr3	3443242	112	chr3	3
492	scaffold3240	50867	141	chr3	3966766	113	chr3	3
493	scaffold4468	33866	142	chr3	2999449
494	scaffold3629	12301	143	chr3	967451
495	scaffold2834	255418	144	chr3	19153887	114	chr3	14
496	scaffold3104	148577	145	chr3	11888413	115	chr3	17
497	scaffold2656	516095	146	chr3	44270743	116	chr3	98
498	scaffold597	2535238	147	chr3	192641490	117	chr3	585
499	scaffold2097	279490	148	chr3	23709879	118	chr3	68
500	scaffold974	574332	149	chr3	51822143	119	chr3	150
501	scaffold1716	621198	150	chr3	50987799	120	chr3	98
502	scaffold4774	442873	151	chr3	38651322	121	chr3	90
503	scaffold4295	77164	152	chr3	6430004	122	chr3	8
504	scaffold568	4553979	153	chr3	371257164	123	chr3	584
505	scaffold1556	160348	154	chr3	12627899	124	chr3	16
506	scaffold2537	1031269	155	chr3	89346265	125	chr3	180
507	scaffold3247	189176	156	chr3	12320761	126	chr3	12
508	scaffold2364	446881	157	chr3	38183189	127	chr3	85
509	scaffold1074	540663	158	chr3	46187481	128	chr3	212
510	scaffold2344	338507	159	chr3	23292364	129	chr3	22
511	scaffold1408	462007	160	chr3	37232815	130	chr3	61
512	scaffold228	1389327	161	chr3	114159229	131	chr3	198
513	scaffold1949	698213	162	chr3	59048152	132	chr3	136
514	scaffold1120	357996	163	chr3	30815182	133	chr3	55
515	scaffold1955	355533	164	chr3	24944673	134	chr3	58
516	scaffold2563	622645	165	chr3	51132257	135	chr3	169
517	scaffold588	696868	166	chr3	57475143	136	chr3	128
518	scaffold707	2105193	167	chr3	178780256	137	chr3	424
519	scaffold933	10012	168	chr3	606017
520	scaffold1619	414292	169	chr3	35168809	138	chr3	48
521	scaffold3762	799258	170	chr3	69278675	139	chr3	33
522	scaffold2628	393821	171	chr3	26001028	140	chr3	10
523	scaffold1569	1134953	172	chr3	96278888	141	chr3	139
524	scaffold2772	754930	173	chr3	64691280	142	chr3	84
525	scaffold2328	654476	174	chr3	56510534	143	chr3	107
526	scaffold2192	1164362	175	chr3	54128569	144	chr3	65
527	scaffold1406	1312420	176	chr3	77034120	145	chr3	201
528	scaffold12691	32726	177	chr3	2747085
529	scaffold2238	29989	178	chr3	2261143	146	chr3	1
530	scaffold3666	22015	179	chr3	867994
531	scaffold1487	165557	180	chr3	13927758	147	chr3	14
532	scaffold6065	37018	181	chr3	3084102	148	chr3	2
533	scaffold2955	276917	182	chr3	23313007	149	chr3	36
534	scaffold4189	39910	183	chr3	3164
535	scaffold1133	296669	184	chr3	18276934	1	chr22	17	chr3	15
536	scaffold116	2246873	1	chr4	159698093	1	chr4	128
537	scaffold1160	334477	2	chr4	25664775	2	chr4	33
538	scaffold405	166868	3	chr4	13529216	3	chr4	6
539	scaffold3040	55572	4	chr4	3183727	4	chr4	2
540	scaffold2717	1074001	5	chr4	80799934	5	chr4	37
541	scaffold3073	315021	6	chr4	26926616	6	chr4	24
542	scaffold714	123328	7	chr4	10206156	7	chr4	4
543	scaffold2746	281675	8	chr4	23970723	8	chr4	13
544	scaffold3449	474015	9	chr4	40149619	9	chr4	21
545	scaffold3315	367232	10	chr4	30381546	10	chr4	57
546	scaffold1289	763055	11	chr4	49638747	11	chr4	49
547	scaffold5354	85364	12	chr4	4935433	12	chr4	3
548	scaffold842	668388	13	chr4	41792907	13	chr4	29
549	scaffold2763	767146	14	chr4	57116135	14	chr4	158
550	scaffold1782	54514	15	chr4	3457034	15	chr4	5
551	scaffold1531	815439	16	chr4	70970673	16	chr4	141
552	scaffold372	482825	17	chr4	37261537	17	chr4	51
553	scaffold1212	470014	18	chr4	39752145	18	chr4	40
554	scaffold3144	113567	19	chr4	9548457	19	chr4	27
555	scaffold2216	350413	20	chr4	31409729	20	chr4	65
556	scaffold1652	395248	21	chr4	33136609	21	chr4	69
557	scaffold2823	2047002	22	chr4	175643159	22	chr4	320
558	scaffold165	707232	23	chr4	61276016	23	chr4	97
559	scaffold2966	694999	24	chr4	54155395	24	chr4	63
560	scaffold40	1570240	25	chr4	134244458	25	chr4	196
561	scaffold3550	459296	26	chr4	39402140	26	chr4	52
562	scaffold970	2405972	27	chr4	202098455	27	chr4	250
563	scaffold2609	318506	28	chr4	26160341	28	chr4	24
564	scaffold1410	289970	29	chr4	25211986	29	chr4	25
565	scaffold4990	97641	30	chr4	7989856	30	chr4	4
566	scaffold3142	327588	31	chr4	28497466	31	chr4	29
567	scaffold2981	358422	32	chr4	31620173	32	chr4	54
568	scaffold4376	119304	33	chr4	3785990	33	chr4	14
569	scaffold906	533019	34	chr4	46835960	34	chr4	71
570	scaffold2680	968610	35	chr4	71384562	35	chr4	83
571	scaffold795	841725	36	chr4	67205113	36	chr4	56
572	scaffold2888	49011	37	chr4	4143660	37	chr4	5	chr8	1
573	scaffold785	4527310	38	chr4	284954741	38	chr4	385	chr6	188
574	scaffold523	1899178	39	chr4	78950908	39	chr4	102	chr9	55
575	scaffold2722	1165803	40	chr4	102875485	40	chr4	164
576	scaffold982	546811	41	chr4	44004540	41	chr4	38
577	scaffold2683	627162	42	chr4	41304543	42	chr4	63
578	scaffold1178	640042	43	chr4	2200
579	scaffold1241	3100737	44	chr4	252812328	43	chr4	443
580	scaffold2685	21138	45	chr4	2115366	44	chr4	8
581	scaffold6318	11661	46	chr4	1111230	45	chr4	1
582	scaffold3994	38616	47	chr4	4246577	46	chr4	1
583	scaffold431	1790509	48	chr4	158406877	47	chr4	355
584	scaffold1335	691215	49	chr4	52862988	48	chr4	96
585	scaffold3803	67415	50	chr4	4741784	49	chr4	6
586	scaffold2860	89305	51	chr4	6771895	50	chr4	4
587	scaffold2171	109243	52	chr4	3039859	51	chr4	2
588	scaffold3616	25932	53	chr4	2150301
589	scaffold3742	29568	54	chr4	504589
590	scaffold532	1690518	55	chr4	62997522	52	chr4	41	chr20	26
591	scaffold2556	322503	56	chr4	18123668	53	chr4	29
592	scaffold1100	2503824	57	chr4	165530116	54	chr4	277
593	scaffold247	3484835	58	chr4	278970661	55	chr4	335
594	scaffold1315	642414	59	chr4	54087323	56	chr4	56
595	scaffold129	300918	60	chr4	16159529	57	chr4	11
596	scaffold2745	588842	61	chr4	49825402	58	chr4	47
597	scaffold697	2727716	62	chr4	231153918	59	chr4	510
598	scaffold1251	3845624	63	chr4	308657902	60	chr4	495
599	scaffold4069	169567	64	chr4	15254887	61	chr4	67
600	scaffold9974	25576	65	chr4	2131867	62	chr4	9
601	scaffold10309	18810	66	chr4	1415085	63	chr4	5
602	scaffold20	783456	67	chr4	69773871	64	chr4	134
603	scaffold490	155674	68	chr4	12584818	65	chr4	7
604	scaffold3790	59415	69	chr4	5052884
605	scaffold2014	498533	70	chr4	44034775	66	chr4	50
606	scaffold3344	156197	71	chr4	12921092	67	chr4	25
607	scaffold1126	1568853	72	chr4	135280949	68	chr4	244
608	scaffold2544	566283	73	chr4	47121971	69	chr4	98
609	scaffold4807	207565	74	chr4	17932011	70	chr4	30
610	scaffold1067	1420352	75	chr4	124086312	71	chr4	224
611	scaffold1209	365070	76	chr4	31512995	72	chr4	36
612	scaffold71	1772652	77	chr4	140214168	73	chr4	188
613	scaffold1429	915224	78	chr4	71973152	74	chr4	91
614	scaffold2059	1235672	79	chr4	80253897	75	chr4	99
615	scaffold1878	952790	80	chr4	60890327	76	chr4	104
616	scaffold3706	275500	81	chr4	17982444	77	chr4	13
617	scaffold81	6044238	82	chr4	495681760	78	chr4	1076
618	scaffold1392	929169	83	chr4	80776842	79	chr4	152
619	scaffold1707	1741010	84	chr4	151581236	80	chr4	402
620	scaffold4034	414709	85	chr4	36832210	81	chr4	90
621	scaffold1568	1450727	86	chr4	81681477	82	chr4	110	chr10	63
622	scaffold5013	77477	87	chr4	6936554	83	chr4	4
623	scaffold1415	318145	88	chr4	27200337	84	chr4	64
624	scaffold2251	655129	89	chr4	56260501	85	chr4	49
625	scaffold404	3031791	90	chr4	239433655	86	chr4	299
626	scaffold1156	1562132	91	chr4	122857968	87	chr4	244
627	scaffold1231	778776	92	chr4	58534383	88	chr4	96	chr28	30
628	scaffold64	3586922	93	chr4	292838504	89	chr4	487
629	scaffold1693	10930	94	chr4	117922
630	scaffold408	338606	95	chr4	25967477	90	chr4	23
631	scaffold5258	12237	96	chr4	937730
632	scaffold2147	2145959	97	chr4	142695043	91	chr4	153
633	scaffold648	1427865	98	chr4	116816813	92	chr4	219
634	scaffold5326	41970	99	chr4	3792717
635	scaffold1006	1102883	100	chr4	95110992	93	chr4	138
636	scaffold619	465585	101	chr4	38251111	94	chr4	65
637	scaffold1262	1651744	102	chr4	131453932	95	chr4	146
638	scaffold790	94641	103	chr4	7380671	96	chr4	8
639	scaffold396	116710	104	chr4	5023
640	scaffold2551	269494	105	chr4	22485522	97	chr4	11
641	scaffold174	1239228	106	chr4	101104561	98	chr4	210
642	scaffold646	906937	107	chr4	79212126	99	chr4	227
643	scaffold1948	1619459	108	chr4	143906018	100	chr4	440
644	scaffold1475	1599004	109	chr4	140617467	101	chr4	248
645	scaffold1959	1200059	110	chr4	104693169	102	chr4	235
646	scaffold1618	1182081	111	chr4	95982003	103	chr4	186
647	scaffold4492	141688	112	chr4	11413416	104	chr4	11
648	scaffold2385	458520	113	chr4	41190662	105	chr4	78
649	scaffold4754	12921	114	chr4	1138528	106	chr4	1
650	scaffold5662	11019	115	chr4	428526
651	scaffold3478	22366	116	chr4	2334851
652	scaffold4755	23164	117	chr4	1382859
653	scaffold1710	818549	118	chr4	72183646	107	chr4	114
654	scaffold6923	27924	119	chr4	2364590	108	chr4	2
655	scaffold2892	381529	120	chr4	32064930	109	chr4	40
656	scaffold947	1714670	121	chr4	135076238	110	chr4	183
657	scaffold2073	73216	122	chr4	6184463	111	chr4	2
658	scaffold3150	293691	123	chr4	24277481	112	chr4	35
659	scaffold1202	1593131	124	chr4	140634567	113	chr4	264
660	scaffold1326	1230728	125	chr4	98265593	114	chr4	150
661	scaffold3515	24580	126	chr4	1999562
662	scaffold4667	77138	127	chr4	3417828	115	chr4	14
663	scaffold4526	188358	128	chr4	15434886	116	chr4	50
664	scaffold6400	31331	129	chr4	2874614	117	chr4	1
665	scaffold3528	143270	130	chr4	14826809	118	chr4	3
666	scaffold8353	11399	131	chr4	565788
667	scaffold4908	10802	132	chr4	129507
668	scaffold2422	35091	133	chr4	1540718	119	chr4	2
669	scaffold3741	36342	134	chr4	1280469
670	scaffold3199	24815	135	chr4	3287958
671	scaffold1355	400631	136	chr4	34819385	120	chr4	85
672	scaffold15	1090273	137	chr4	77361910	121	chr4	170	chr3	30
673	scaffold4557	61186	138	chr4	4918486
674	scaffold4772	27919	139	chr4	2304731
675	scaffold1464	1266530	140	chr4	99764632	122	chr4	117
676	scaffold4194	209328	141	chr4	14301600	123	chr4	5
677	scaffold1719	1418571	142	chr4	108137977	124	chr4	96
678	scaffold846	542115	143	chr4	45625006	125	chr4	38
679	scaffold3937	130710	144	chr4	11594284	126	chr4	15
680	scaffold2124	129755	145	chr4	10207661	127	chr4	10
681	scaffold2764	104383	146	chr4	8173318	128	chr4	15
682	scaffold6658	31892	147	chr4	2691630	129	chr4	3
683	scaffold3824	541138	148	chr4	46165355	130	chr4	56
684	scaffold1774	175570	149	chr4	14823985	131	chr4	25
685	scaffold2507	31231	150	chr4	2579822	132	chr4	20
686	scaffold5407	29979	151	chr4	2771748	133	chr4	8
687	scaffold709	279617	152	chr4	24048159	134	chr4	39
688	scaffold859	105229	153	chr4	9218457	135	chr4	12
689	scaffold289	215935	154	chr4	17018788	136	chr4	45
690	scaffold2024	225012	155	chr4	16222310	137	chr4	47
691	scaffold2200	153388	156	chr4	690040	138	chr4	1
692	scaffold3306	75600	157	chr4	584470
693	scaffold1320	29563	158	chr4	100649
694	scaffold3438	70294	159	chr4	60571
695	scaffold2411	147791	160	chr4	1802550
696	scaffold3580	52431	161	chr4	509933
697	scaffold2684	74112	162	chr4	78430
698	scaffold2725	74053	163	chr4	85277
699	scaffold2868	165890	164	chr4	12734496	139	chr4	6
700	scaffold2700	38422	165	chr4	162525
701	scaffold3758	88666	166	chr4	7734943	140	chr4	15	chr19	1
702	scaffold2626	187679	167	chr4	15394485	141	chr4	108
703	scaffold2581	206705	168	chr4	17040334	142	chr4	75
704	scaffold2970	479034	169	chr4	39629049	143	chr4	43
705	scaffold2486	920557	170	chr4	64467826	144	chr4	154
706	scaffold4124	123293	171	chr4	10396354	145	chr4	11
707	scaffold1367	284329	172	chr4	23457422	146	chr4	9
708	scaffold1835	361284	173	chr4	29970187	147	chr4	33
709	scaffold2910	277081	174	chr4	16922046	148	chr4	16
710	scaffold3168	84005	175	chr4	7254192	149	chr4	6
711	scaffold3086	591200	176	chr4	50709493	150	chr4	51
712	scaffold2081	253580	177	chr4	18713046	151	chr4	26
713	scaffold1521	605064	178	chr4	52293296	152	chr4	72
714	scaffold2903	108850	179	chr4	8800164	153	chr4	17
715	scaffold1610	1239095	180	chr4	100310440	154	chr4	121	chr22	13
716	scaffold4302	22315	181	chr4	1900273	155	chr4	1
717	scaffold2105	723336	182	chr4	61358465	156	chr4	59
718	scaffold3414	21939	183	chr4	1161382
719	scaffold6460	12066	184	chr4	8507
720	scaffold1192	625286	185	chr4	12374
721	scaffold1932	609236	186	chr4	194288
722	scaffold2697	28531	187	chr4	4575
723	scaffold1287	1311613	188	chr4	36911
724	scaffold1515	641287	1	chr5	59369
725	scaffold1482	146805	2	chr5	11783961	1	chr5	2
726	scaffold1676	152086	3	chr5	11266894	2	chr5	4
727	scaffold3350	70026	4	chr5	11788
728	scaffold1870	184973	5	chr5	4109292	3	chr5	1
729	scaffold888	1120283	6	chr5	90977411	4	chr5	196
730	scaffold1420	717684	7	chr5	52005007	5	chr5	116
731	scaffold5339	46406	8	chr5	2723435	6	chr5	1
732	scaffold2450	222400	9	chr5	11007608	7	chr5	17
733	scaffold1083	1716822	10	chr5	134382171	8	chr5	111
734	scaffold2912	1287136	11	chr5	97811376	9	chr5	144
735	scaffold1717	256723	12	chr5	20793644	10	chr5	33
736	scaffold1223	736251	13	chr5	38343
737	scaffold4136	50698	14	chr5	5144874	11	chr5	2
738	scaffold632	486044	15	chr5	40805584	12	chr5	49
739	scaffold3051	271327	16	chr5	22725099	13	chr5	36
740	scaffold238	1414173	17	chr5	121819843	14	chr5	156
741	scaffold954	1790662	18	chr5	137323684	15	chr5	221
742	scaffold4373	77450	19	chr5	6976962	16	chr5	6
743	scaffold3000	1495746	20	chr5	125620111	17	chr5	219
744	scaffold1511	220939	21	chr5	19093251	18	chr5	67
745	scaffold189	388517	22	chr5	34520082	19	chr5	70
746	scaffold3704	25928	23	chr5	1493158	20	chr5	1
747	scaffold527	671707	24	chr5	43447740	21	chr5	82
748	scaffold1077	811755	25	chr5	63789142	22	chr5	57
749	scaffold1622	472184	26	chr5	41522740	23	chr5	75
750	scaffold1534	941969	27	chr5	75692246	24	chr5	63
751	scaffold1686	157513	28	chr5	12895570	25	chr5	6
752	scaffold1708	1187974	29	chr5	83579430	26	chr5	88
753	scaffold6283	10182	30	chr5	920100	27	chr5	2
754	scaffold1799	639053	31	chr5	55447531	28	chr5	68
755	scaffold5522	12407	32	chr5	740360
756	scaffold2000	160142	33	chr5	13340946	29	chr5	10
757	scaffold902	14487	34	chr5	1197456
758	scaffold3380	116021	35	chr5	8434168	30	chr5	4
759	scaffold418	398668	36	chr5	32134165	31	chr5	31
760	scaffold4490	98813	37	chr5	8117423	32	chr5	3
761	scaffold816	579794	38	chr5	43941260	33	chr5	33
762	scaffold3637	126335	39	chr5	8158904	34	chr5	3
763	scaffold3097	482401	40	chr5	45344162	35	chr5	20
764	scaffold3355	71582	41	chr5	4969304	36	chr5	3
765	scaffold3711	572804	42	chr5	43637728	37	chr5	90
766	scaffold2083	1465851	43	chr5	111720487	38	chr5	170
767	scaffold3605	527140	44	chr5	44941414	39	chr5	85
768	scaffold989	237545	45	chr5	16724668	40	chr5	31
769	scaffold617	210469	46	chr5	17105612	41	chr5	6
770	scaffold7703	24722	47	chr5	1753227	42	chr5	3
771	scaffold3702	107476	48	chr5	8070311	43	chr5	6
772	scaffold3124	137061	49	chr5	10906891	44	chr5	5
773	scaffold3338	365381	50	chr5	31099185	45	chr5	53
774	scaffold1897	590247	51	chr5	45324358	46	chr5	72
775	scaffold3842	354237	52	chr5	30374947	47	chr5	53
776	scaffold3745	44481	53	chr5	4084708	48	chr5	7
777	scaffold2395	318587	54	chr5	25089318	49	chr5	43
778	scaffold2111	591931	55	chr5	50950014	50	chr5	182	chr2	3
779	scaffold229	1472446	56	chr5	124593832	51	chr5	247
780	scaffold2752	79648	57	chr5	6708187	52	chr5	4
781	scaffold2240	361337	58	chr5	31018664	53	chr5	34
782	scaffold3447	325467	59	chr5	28349328	54	chr5	63
783	scaffold1779	62761	60	chr5	3785960	55	chr5	8
784	scaffold1442	2127111	61	chr5	165975549	56	chr5	764
785	scaffold2388	951066	62	chr5	72546279	57	chr5	274
786	scaffold2775	770726	63	chr5	54448907	58	chr5	167
787	scaffold481	1013799	64	chr5	86880852	59	chr5	173
788	scaffold847	1462832	65	chr5	124009472	60	chr5	428
789	scaffold3301	24089	66	chr5	2018705
790	scaffold393	589924	67	chr5	41596845	61	chr5	37
791	scaffold282	355225	68	chr5	230238
792	scaffold3593	176746	69	chr5	12970301
793	scaffold2003	1316620	70	chr5	102513291	62	chr5	234
794	scaffold1629	1401409	71	chr5	116609059	63	chr5	143
795	scaffold2599	442588	72	chr5	37121537	64	chr5	39
796	scaffold1564	440354	73	chr5	36833837	65	chr5	59
797	scaffold5275	83763	74	chr5	7002539	66	chr5	1
798	scaffold6576	18601	75	chr5	1364669	67	chr5	2
799	scaffold2942	429020	76	chr5	37589157	68	chr5	57
800	scaffold1904	602450	77	chr5	50543117	69	chr5	78
801	scaffold966	495203	78	chr5	43189593	70	chr5	67
802	scaffold4392	103141	79	chr5	8627594	71	chr5	11
803	scaffold761	3418322	80	chr5	263941666	72	chr5	389
804	scaffold1053	2281540	81	chr5	157331
805	scaffold3483	16914	82	chr5	1353257	73	chr5	2
806	scaffold2358	121288	83	chr5	8674459	74	chr5	8
807	scaffold416	890458	84	chr5	73268786	75	chr5	90
808	scaffold5962	19822	85	chr5	1432061
809	scaffold2432	182972	86	chr5	15375017	76	chr5	5
810	scaffold2664	109894	87	chr5	5318
811	scaffold61	2227909	88	chr5	176425755	77	chr5	235
812	scaffold1361	766209	89	chr5	64738784	78	chr5	127
813	scaffold1452	2059280	90	chr5	171002846	79	chr5	249
814	scaffold1295	112940	91	chr5	8635309	80	chr5	2
815	scaffold3258	1112998	92	chr5	87733608	81	chr5	222
816	scaffold76	318562	93	chr5	25876583	82	chr5	33
817	scaffold2727	1612480	94	chr5	118741381	83	chr5	242
818	scaffold151	1150623	95	chr5	97233636	84	chr5	176	chr7	7
819	scaffold21	1348970	96	chr5	107959265	85	chr5	190
820	scaffold1901	54405	97	chr5	2601491	86	chr5	3
821	scaffold917	770645	98	chr5	51190052	87	chr5	55
822	scaffold2475	38759	99	chr5	2949733
823	scaffold1018	1952959	100	chr5	157559693	88	chr5	241
824	scaffold4399	212042	101	chr5	18164377	89	chr5	29
825	scaffold1433	1066297	102	chr5	87880840	90	chr5	486
826	scaffold1725	653026	103	chr5	56928335	91	chr5	287
827	scaffold3443	86441	104	chr5	6203635	92	chr5	14
828	scaffold3697	15956	105	chr5	1127259
829	scaffold3319	36687	106	chr5	3082501
830	scaffold3233	28338	107	chr5	2308792	93	chr5	2
831	scaffold3321	16667	108	chr5	1849558
832	scaffold4471	34290	109	chr5	3015236
833	scaffold1158	286283	110	chr5	20576963	94	chr5	3
834	scaffold3524	53047	111	chr5	3388290
835	scaffold257	170327	112	chr5	13089646	95	chr5	13
836	scaffold2694	46290	113	chr5	3951472	96	chr5	2
837	scaffold2602	71676	114	chr5	5630055	97	chr5	3
838	scaffold3873	78942	115	chr5	5396537	98	chr5	2
839	scaffold671	326701	116	chr5	27829194	99	chr5	7
840	scaffold2052	91330	117	chr5	897533	100	chr5	5
841	scaffold649	111757	118	chr5	27226	101	chr5	2
842	scaffold3525	53862	119	chr5	3669
843	scaffold5185	76927	120	chr5	5969074	102	chr5	4
844	scaffold1128	82547	121	chr5	9148196
845	scaffold1990	28624	122	chr5	22692
846	scaffold884	68023	123	chr5	5078264	103	chr5	1
847	scaffold3954	31387	124	chr5	538476	104	chr5	1
848	scaffold5591	19055	125	chr5	319708
849	scaffold1041	1175989	126	chr5	103123165	105	chr5	218
850	scaffold1957	1906131	127	chr5	159498600	106	chr5	362
851	scaffold249	1813067	128	chr5	146085310	107	chr5	260
852	scaffold12861	16981	129	chr5	1381975	108	chr5	3
853	scaffold5983	170351	130	chr5	14482418	109	chr5	13
854	scaffold3874	130063	131	chr5	11689701	110	chr5	16
855	scaffold1034	1932684	132	chr5	169052630	111	chr5	328
856	scaffold295	627392	133	chr5	3292
857	scaffold1093	1891003	134	chr5	162974947	112	chr5	365
858	scaffold3334	69087	135	chr5	5796175	113	chr5	7
859	scaffold1211	187140	136	chr5	15334746	114	chr5	23
860	scaffold600	2150519	137	chr5	188852708	115	chr5	413
861	scaffold1016	1778712	138	chr5	155892283	116	chr5	259
862	scaffold3633	101055	139	chr5	7475568	117	chr5	13
863	scaffold1038	1209829	140	chr5	92770854	118	chr5	172
864	scaffold6478	14819	141	chr5	26570
865	scaffold2667	23395	142	chr5	301162
866	scaffold4246	68232	143	chr5	5118636	119	chr5	1
867	scaffold2630	76137	144	chr5	5664751
868	scaffold83	1882012	145	chr5	149410837	120	chr5	316
869	scaffold1277	125221	146	chr5	3034244	121	chr5	1
870	scaffold1753	128237	147	chr5	10195263	122	chr5	1
871	scaffold916	878506	148	chr5	67302213	123	chr5	97
872	scaffold2258	265397	149	chr5	23575675	124	chr5	38
873	scaffold2691	42801	150	chr5	3942811	125	chr5	1
874	scaffold2292	303227	151	chr5	20366320	126	chr5	6
875	scaffold6989	25060	152	chr5	2115452	127	chr5	2
876	scaffold1496	56571	153	chr5	5733010	128	chr5	3
877	scaffold635	2445491	154	chr5	198694253	129	chr5	248
878	scaffold1439	2535973	155	chr5	210137402	130	chr5	385
879	scaffold3950	237219	156	chr5	19058884	131	chr5	18
880	scaffold1471	1028690	157	chr5	89337974	132	chr5	174
881	scaffold3366	47216	158	chr5	3999902	133	chr5	7
882	scaffold5050	421834	159	chr5	37290577	134	chr5	78
883	scaffold455	5573671	160	chr5	260895602	150	chr3	586	chr5	370
884	scaffold1173	590474	161	chr5	46565121	135	chr5	74
885	scaffold460	1555192	162	chr5	127512730	136	chr5	168
886	scaffold2406	1504672	163	chr5	130920286	137	chr5	243	chr6	7
887	scaffold1698	1006437	164	chr5	84344804	138	chr5	125
888	scaffold285	2687058	165	chr5	207630430	139	chr5	326
889	scaffold704	376054	166	chr5	30030344	140	chr5	12
890	scaffold3294	300947	167	chr5	22508201	141	chr5	25
891	scaffold1641	113717	168	chr5	7742102
892	scaffold4261	27183	169	chr5	90130
893	scaffold4966	42492	170	chr5	884848
894	scaffold1122	273437	171	chr5	22195161	142	chr5	4
895	scaffold5856	105434	172	chr5	9199887	143	chr5	2
896	scaffold1143	176733	173	chr5	11476084	144	chr5	29
897	scaffold3343	10873	174	chr5	825970
898	scaffold3052	253609	175	chr5	18912156	145	chr5	9
899	scaffold1060	697884	176	chr5	57347379	146	chr5	148
900	scaffold2138	75487	177	chr5	4238716	147	chr5	1
901	scaffold2419	115759	178	chr5	5261749
902	scaffold2647	535734	179	chr5	43368274	148	chr5	70
903	scaffold1758	54730	180	chr5	381382
904	scaffold1922	78899	181	chr5	4991705
905	scaffold33	97165	182	chr5	9315593
906	scaffold2936	93882	183	chr5	14544536	149	chr5	1
907	scaffold1877	244960	184	chr5	27693084
908	scaffold3611	102029	185	chr5	7041570	150	chr5	1
909	scaffold3817	205467	186	chr5	7436	151	chr5	35
910	scaffold5295	19758	187	chr5	15581
911	scaffold1617	50921	188	chr5	2985145
912	scaffold5640	17467	189	chr5	89581
913	scaffold3815	25613	190	chr5	97225
914	scaffold10207	10041	191	chr5	40461
915	scaffold2513	798773	192	chr5	24318205	152	chr5	298
916	scaffold808	286699	193	chr5	23295735	153	chr5	50
917	scaffold6526	22714	194	chr5	1963403	154	chr5	5
918	scaffold1002	1689194	195	chr5	148213965	155	chr5	218
919	scaffold2415	904489	196	chr5	78672510	156	chr5	250
920	scaffold731	3071274	197	chr5	256383663	157	chr5	544	chr17	11
921	scaffold1165	2081807	198	chr5	180572134	158	chr5	449
922	scaffold3044	758744	199	chr5	63079983	159	chr5	201
923	scaffold2452	233902	200	chr5	20170720	160	chr5	52
924	scaffold5015	30862	201	chr5	121047	161	chr5	2
925	scaffold1494	709319	202	chr5	59888001	162	chr5	106
926	scaffold3670	834388	203	chr5	37887253	163	chr5	90
927	scaffold3119	207192	204	chr5	9800466	164	chr5	11
928	scaffold2515	671016	205	chr5	46750923	165	chr5	100
929	scaffold858	1022556	206	chr5	85872481	166	chr5	155
930	scaffold2524	33936	207	chr5	2890015	167	chr5	1
931	scaffold5894	21436	208	chr5	6441	168	chr5	4
932	scaffold5102	146878	209	chr5	12863718	169	chr5	38
933	scaffold1043	952906	210	chr5	73932169	170	chr5	108
934	scaffold7851	21348	211	chr5	1746364
935	scaffold3434	26411	212	chr5	2363387	171	chr5	7
936	scaffold3385	807276	213	chr5	66325461	172	chr5	66
937	scaffold6434	12946	214	chr5	1058100	173	chr5	1
938	scaffold6298	25273	215	chr5	2160499	174	chr5	3
939	scaffold2796	113828	216	chr5	7732478	175	chr5	6
940	scaffold637	758277	1	chr6	52428651	1	chr6	18
941	scaffold274	387026	2	chr6	29976255	2	chr6	27
942	scaffold2637	866635	3	chr6	17108245	3	chr6	6
943	scaffold1909	232755	4	chr6	18605179	4	chr6	11
944	scaffold5557	26230	5	chr6	1965389	5	chr6	1
945	scaffold461	1541982	6	chr6	97197591	6	chr6	62
946	scaffold937	977127	7	chr6	67301173	7	chr6	56
947	scaffold144	734292	8	chr6	50045109	8	chr6	73
948	scaffold2755	115598	9	chr6	9954739	9	chr6	19
949	scaffold743	781020	10	chr6	17249
950	scaffold882	4027846	11	chr6	16041
951	scaffold2109	79402	12	chr6	2702
952	scaffold4244	23401	13	chr6	107365
953	scaffold2283	237712	14	chr6	166095
954	scaffold4026	40148	15	chr6	2742096	10	chr6	1
955	scaffold990	754683	16	chr6	61090257	11	chr6	93
956	scaffold4808	100318	17	chr6	8367305	12	chr6	18
957	scaffold74	600163	18	chr6	49576662	13	chr6	48
958	scaffold110	117132	19	chr6	8884254	14	chr6	6
959	scaffold3018	31664	20	chr6	2645971	15	chr6	1
960	scaffold2228	231861	21	chr6	18167034	16	chr6	5
961	scaffold3809	92278	22	chr6	7423863	17	chr6	3
962	scaffold113	136631	23	chr6	10264344	18	chr6	2
963	scaffold1233	1056868	24	chr6	79754060	19	chr6	17
964	scaffold99	1143047	25	chr6	76359306	20	chr6	38
965	scaffold3029	317233	26	chr6	23168329	21	chr6	33
966	scaffold732	538642	27	chr6	45333408	22	chr6	72
967	scaffold1923	418475	28	chr6	34880090	23	chr6	23
968	scaffold9018	13764	29	chr6	1139572	24	chr6	3
969	scaffold2873	114625	30	chr6	6868819	25	chr6	4
970	scaffold4939	185781	31	chr6	15202283	26	chr6	22
971	scaffold4432	216189	32	chr6	18138743	27	chr6	42
972	scaffold1886	1145715	33	chr6	90198483	28	chr6	221
973	scaffold2139	1147222	34	chr6	88066972	29	chr6	155
974	scaffold686	4575388	35	chr6	248537940	30	chr6	552	chr8	167
975	scaffold52	1644643	36	chr6	136172908	31	chr6	175
976	scaffold2492	265389	37	chr6	15489067	32	chr6	35
977	scaffold2548	493977	38	chr6	42100892	33	chr6	65
978	scaffold305	2016957	39	chr6	155519313	34	chr6	259
979	scaffold927	833016	40	chr6	531102
980	scaffold1225	660566	41	chr6	53785188	35	chr6	74
981	scaffold950	2058596	42	chr6	172424441	36	chr6	185
982	scaffold3381	591211	43	chr6	50023157	37	chr6	110
983	scaffold1112	575821	44	chr6	44741122	38	chr6	54
984	scaffold3215	695752	45	chr6	57161845	39	chr6	113
985	scaffold5666	31541	46	chr6	2885494	40	chr6	3
986	scaffold4158	31437	47	chr6	2428960	41	chr6	1
987	scaffold504	2128529	48	chr6	163136160	42	chr6	162
988	scaffold4639	316439	49	chr6	27370157	43	chr6	33
989	scaffold2521	1223481	50	chr6	108300629	44	chr6	204
990	scaffold1970	1366574	51	chr6	100806470	45	chr6	177
991	scaffold495	1037543	52	chr6	88636620	46	chr6	92
992	scaffold677	1064553	53	chr6	47623056	47	chr6	36
993	scaffold2759	200884	54	chr6	16830248	48	chr6	14
994	scaffold401	656263	55	chr6	55123604	49	chr6	39
995	scaffold1894	445258	56	chr6	36298759	50	chr6	42
996	scaffold957	1901538	57	chr6	85884058	51	chr6	162
997	scaffold85	205861	58	chr6	18931401	52	chr6	23
998	scaffold3935	12736	59	chr6	1024944	53	chr6	3
999	scaffold644	8785736	60	chr6	730913999	54	chr6	1358
1000	scaffold3468	152100	61	chr6	13190953	55	chr6	21
1001	scaffold852	1205936	62	chr6	103465950	56	chr6	144
1002	scaffold422	1689302	63	chr6	120067154	57	chr6	129
1003	scaffold1331	1565818	64	chr6	130643210	58	chr6	193
1004	scaffold250	1998558	65	chr6	153697166	59	chr6	137
1005	scaffold938	555230	66	chr6	38003095	60	chr6	39
1006	scaffold3787	265187	67	chr6	19515281	61	chr6	29
1007	scaffold2508	283399	68	chr6	23273531	62	chr6	26
1008	scaffold168	1707459	69	chr6	132416320	63	chr6	103
1009	scaffold43	448020	70	chr6	34565999	64	chr6	61
1010	scaffold1115	1520571	71	chr6	118650312	65	chr6	138
1011	scaffold3735	311601	72	chr6	27451405	66	chr6	37
1012	scaffold6542	104619	73	chr6	8479762	67	chr6	15
1013	scaffold1413	1867103	74	chr6	165314931	68	chr6	325
1014	scaffold3730	335178	75	chr6	29210521	69	chr6	71
1015	scaffold4498	264172	76	chr6	10145241	70	chr6	42
1016	scaffold2644	625731	77	chr6	45131498	71	chr6	63
1017	scaffold2836	455887	78	chr6	36631828	72	chr6	37
1018	scaffold399	4405315	79	chr6	296045736	73	chr6	335
1019	scaffold1937	257796	80	chr6	22531364	74	chr6	60
1020	scaffold979	926857	81	chr6	73412099	75	chr6	159
1021	scaffold1805	851353	82	chr6	72370435	76	chr6	91
1022	scaffold4004	127404	83	chr6	11139429	77	chr6	28
1023	scaffold1240	238697	84	chr6	20386388	78	chr6	37
1024	scaffold3212	38800	85	chr6	3338642	79	chr6	4
1025	scaffold1495	50044	86	chr6	4388967	80	chr6	8
1026	scaffold2180	74852	87	chr6	3400721	81	chr6	7
1027	scaffold6585	72301	88	chr6	6534324	82	chr6	13
1028	scaffold1117	80859	89	chr6	6527674	83	chr6	3
1029	scaffold1407	155650	90	chr6	12955507	84	chr6	25
1030	scaffold2538	458949	91	chr6	35681835	85	chr6	90
1031	scaffold3966	196419	92	chr6	7109685	86	chr6	9
1032	scaffold2170	128083	93	chr6	11281743	87	chr6	37
1033	scaffold2820	197816	94	chr6	16158173	88	chr6	30
1034	scaffold4405	38007	95	chr6	3325441	89	chr6	12
1035	scaffold1071	2087472	96	chr6	177131378	90	chr6	334
1036	scaffold2440	829185	97	chr6	42800945	91	chr6	93	chr23	5
1037	scaffold2627	376687	98	chr6	18531645	92	chr6	34
1038	scaffold2175	1381486	99	chr6	108355968	93	chr6	99
1039	scaffold3649	74202	100	chr6	6088649	94	chr6	5
1040	scaffold324	1218736	101	chr6	96437208	95	chr6	83
1041	scaffold1297	212300	102	chr6	18148759	96	chr6	23
1042	scaffold1993	277160	103	chr6	23862907	97	chr6	19
1043	scaffold780	1244948	104	chr6	104821252	98	chr6	149
1044	scaffold4991	106157	105	chr6	8903741	99	chr6	6
1045	scaffold4329	156690	106	chr6	13065409	100	chr6	16
1046	scaffold2056	681228	107	chr6	46110774	101	chr6	29
1047	scaffold1194	944300	108	chr6	71703858	102	chr6	38
1048	scaffold1426	928730	109	chr6	74343115	103	chr6	52
1049	scaffold53	1282140	110	chr6	82292788	104	chr6	94
1050	scaffold500	1887084	111	chr6	108197768	105	chr6	149	chr7	25
1051	scaffold3222	106091	112	chr6	9034477	106	chr6	10
1052	scaffold2754	258859	113	chr6	20484152	107	chr6	29
1053	scaffold839	359019	114	chr6	27987524	108	chr6	26
1054	scaffold1836	121851	115	chr6	9632560	109	chr6	3
1055	scaffold1478	732134	116	chr6	57880282	110	chr6	46
1056	scaffold879	2538769	117	chr6	202239025	111	chr6	308
1057	scaffold387	2200626	118	chr6	182187272	112	chr6	256
1058	scaffold2879	546990	119	chr6	46189006	113	chr6	105
1059	scaffold1135	1465504	120	chr6	119379403	114	chr6	202
1060	scaffold3061	17980	121	chr6	2953
1061	scaffold206	1045448	122	chr6	229347	146	chr2	1					1
1062	scaffold319	1573049	123	chr6	131866971	115	chr6	276
1063	scaffold1843	378370	124	chr6	32718962	116	chr6	68
1064	scaffold1783	480350	125	chr6	41734707	117	chr6	77
1065	scaffold2920	370371	126	chr6	7762240	118	chr6	16
1066	scaffold2020	559160	127	chr6	38593061	119	chr6	41
1067	scaffold1646	1209614	128	chr6	97989761	120	chr6	158
1068	scaffold1824	1109930	129	chr6	96770669	121	chr6	162
1069	scaffold2114	87251	130	chr6	7597820	122	chr6	22
1070	scaffold2270	274485	131	chr6	21785403	123	chr6	40
1071	scaffold930	306445	132	chr6	25477857	124	chr6	28
1072	scaffold736	208586	133	chr6	16361077	125	chr6	25
1073	scaffold546	936958	134	chr6	77887421	126	chr6	155
1074	scaffold6302	30968	135	chr6	2379053
1075	scaffold1131	279560	136	chr6	21668841	127	chr6	14
1076	scaffold3710	151895	137	chr6	12766205	128	chr6	7
1077	scaffold4417	106715	138	chr6	9587938	129	chr6	17
1078	scaffold2780	170112	139	chr6	14696169	130	chr6	16
1079	scaffold1673	339048	140	chr6	30489737	131	chr6	55
1080	scaffold2218	32472	141	chr6	1187567	132	chr6	1
1081	scaffold2482	972709	142	chr6	65146915	133	chr6	108
1082	scaffold1890	621480	143	chr6	52826197	134	chr6	85
1083	scaffold4228	158780	144	chr6	12445514	135	chr6	10
1084	scaffold1834	1041968	145	chr6	80971728	136	chr6	108
1085	scaffold550	1928913	146	chr6	92200623	137	chr6	169
1086	scaffold885	2068525	147	chr6	172063859	138	chr6	146
1087	scaffold3934	73769	148	chr6	8816569	139	chr6	6
1088	scaffold275	2330041	149	chr6	175320734	140	chr6	212
1089	scaffold6756	38176	150	chr6	1592874
1090	scaffold1396	156229	151	chr6	13538894	141	chr6	10
1091	scaffold5251	86357	152	chr6	7554489	142	chr6	5
1092	scaffold3418	324051	153	chr6	26111038	143	chr6	37
1093	scaffold1012	45438	154	chr6	4130707	144	chr6	1
1094	scaffold2198	224975	155	chr6	18817554	145	chr6	2
1095	scaffold2405	988888	156	chr6	85172093	146	chr6	118
1096	scaffold1649	534958	157	chr6	36596178	147	chr6	45
1097	scaffold2591	54127	158	chr6	561292
1098	scaffold4229	21444	159	chr6	1095096
1099	scaffold3791	27925	160	chr6	1620089
1100	scaffold2651	101211	161	chr6	1938893	148	chr6	6
1101	scaffold304	619630	162	chr6	45035811	149	chr6	111
1102	scaffold856	753788	163	chr6	56182266	150	chr6	111
1103	scaffold699	1673485	164	chr6	131133612	151	chr6	199
1104	scaffold3830	456986	165	chr6	18636931	152	chr6	24
1105	scaffold3999	129828	166	chr6	9623827	153	chr6	2
1106	scaffold2178	780759	167	chr6	62236343	154	chr6	69
1107	scaffold544	230826	168	chr6	19772216	155	chr6	25
1108	scaffold2314	43390	169	chr6	3676081	156	chr6	4
1109	scaffold2534	73814	1	chr7	1527269
1110	scaffold3036	38979	2	chr7	2971556
1111	scaffold1266	831134	3	chr7	61389463	1	chr7	70
1112	scaffold621	554058	4	chr7	33771419	2	chr7	61
1113	scaffold2162	123342	5	chr7	10759338	3	chr7	25
1114	scaffold788	505818	6	chr7	43186581	4	chr7	60
1115	scaffold2612	205271	7	chr7	16810040	5	chr7	23
1116	scaffold650	1093210	8	chr7	87121801	6	chr7	156
1117	scaffold3265	38333	9	chr7	2777602
1118	scaffold3600	321784	10	chr7	28395725	7	chr7	100
1119	scaffold1055	1023647	11	chr7	90344727	8	chr7	279
1120	scaffold4570	19292	12	chr7	1015674
1121	scaffold2345	45914	13	chr7	4277425	9	chr7	27
1122	scaffold1027	715770	14	chr7	62568974	10	chr7	211
1123	scaffold3192	473991	15	chr7	40713212	11	chr7	166
1124	scaffold7567	11447	16	chr7	987953	12	chr7	1
1125	scaffold1412	843197	17	chr7	68340529	13	chr7	160
1126	scaffold4759	83501	18	chr7	4587267	14	chr7	3
1127	scaffold1767	1314160	19	chr7	70011825	15	chr7	243
1128	scaffold4945	15812	20	chr7	231836	16	chr7	4
1129	scaffold156	990443	21	chr7	69880400	17	chr7	252
1130	scaffold1238	2026957	22	chr7	110079556	18	chr7	393	chr10	175
1131	scaffold2848	88566	23	chr7	6953642	19	chr7	3
1132	scaffold3206	185529	24	chr7	15195961	20	chr7	11	chr18	1
1133	scaffold2718	126414	25	chr7	6686624	21	chr7	12
1134	scaffold5374	12366	26	chr7	798707
1135	scaffold2336	406760	27	chr7	93843
1136	scaffold946	566696	28	chr7	37901740	22	chr7	23
1137	scaffold1125	207630	29	chr7	2749
1138	scaffold2110	166703	30	chr7	26532	23	chr7	5
1139	scaffold2660	48430	31	chr7	14868
1140	scaffold3621	64242	32	chr7	904625
1141	scaffold3920	411539	33	chr7	35976986	24	chr7	151
1142	scaffold5332	13209	34	chr7	895191	25	chr7	1
1143	scaffold1694	198990	35	chr7	17298782	26	chr7	80
1144	scaffold371	2778381	36	chr7	236854688	27	chr7	750
1145	scaffold1451	816200	37	chr7	70081525	28	chr7	166
1146	scaffold2885	858400	38	chr7	78050185	29	chr7	195
1147	scaffold5200	28801	39	chr7	98591	30	chr7	6
1148	scaffold832	842303	40	chr7	73645723	31	chr7	264	chr21	2
1149	scaffold130	2792250	41	chr7	215492444	32	chr7	510
1150	scaffold1623	1702121	42	chr7	144909334	33	chr7	171
1151	scaffold5408	47716	43	chr7	3952325	34	chr7	2
1152	scaffold2939	530197	44	chr7	36716706	35	chr7	52
1153	scaffold181	972672	45	chr7	83169746	36	chr7	172
1154	scaffold2542	364466	46	chr7	31965237	37	chr7	57
1155	scaffold17	2554298	47	chr7	167109136	38	chr7	296	chr27	83
1156	scaffold1318	1137487	48	chr7	76113867	39	chr7	212
1157	scaffold3970	382441	49	chr7	33140491	40	chr7	48
1158	scaffold2526	93449	50	chr7	7962349	41	chr7	18
1159	scaffold676	2012137	51	chr7	165610395	42	chr7	280
1160	scaffold1079	700906	52	chr7	105847
1161	scaffold400	921251	53	chr7	23956994	43	chr7	12	chr14	1
1162	scaffold3869	306095	54	chr7	24526335	44	chr7	9
1163	scaffold2617	822613	55	chr7	62253602	45	chr7	50
1164	scaffold373	1600360	56	chr7	122174892	46	chr7	206
1165	scaffold65	595770	57	chr7	46236671	47	chr7	64
1166	scaffold2638	523883	58	chr7	43119894	48	chr7	48
1167	scaffold534	1572779	59	chr7	125358357	49	chr7	263
1168	scaffold2777	129739	60	chr7	11867782	50	chr7	45
1169	scaffold3635	106212	61	chr7	8977658	51	chr7	8
1170	scaffold1939	910394	62	chr7	79737130	52	chr7	234
1171	scaffold1953	529914	63	chr7	45038868	53	chr7	47
1172	scaffold2621	169723	64	chr7	10205879	54	chr7	7
1173	scaffold2086	99369	65	chr7	5006696
1174	scaffold1754	205554	66	chr7	17293263	55	chr7	15
1175	scaffold427	714378	67	chr7	55277774	56	chr7	64
1176	scaffold2993	38638	68	chr7	2113867
1177	scaffold183	1113607	69	chr7	61717
1178	scaffold1015	156293	70	chr7	7148189	57	chr7	1
1179	scaffold3677	488685	71	chr7	37717601	58	chr7	21
1180	scaffold2126	47658	72	chr7	3550520	59	chr7	6
1181	scaffold873	288501	73	chr7	21210865	60	chr7	33
1182	scaffold3101	99220	74	chr7	6028131	61	chr7	4
1183	scaffold4641	104437	75	chr7	8199671
1184	scaffold555	747048	76	chr7	45318829	62	chr7	82
1185	scaffold3226	240074	77	chr7	10704639	63	chr7	33
1186	scaffold281	4047584	78	chr7	299188469	64	chr7	962
1187	scaffold439	2371200	79	chr7	207348593	65	chr7	452
1188	scaffold1182	2684241	80	chr7	227781270	66	chr7	741
1189	scaffold3588	661817	81	chr7	58953162	67	chr7	213
1190	scaffold1793	1324513	82	chr7	111763061	68	chr7	202
1191	scaffold554	1906860	83	chr7	156772914	69	chr7	219
1192	scaffold2230	534353	84	chr7	41129184	70	chr7	70
1193	scaffold2247	999494	85	chr7	80308898	71	chr7	190
1194	scaffold1252	1030864	86	chr7	96521934	72	chr7	148
1195	scaffold1580	697211	87	chr7	52420097	73	chr7	72
1196	scaffold1674	264892	88	chr7	13602822	74	chr7	25
1197	scaffold2757	176062	89	chr7	14046568	75	chr7	7
1198	scaffold3511	383063	90	chr7	28131521	76	chr7	44
1199	scaffold771	987969	91	chr7	88480366	77	chr7	215
1200	scaffold1380	449429	92	chr7	39960122	78	chr7	132
1201	scaffold969	738223	93	chr7	64382455	79	chr7	157
1202	scaffold1049	798342	94	chr7	70882531	80	chr7	145
1203	scaffold1286	915330	95	chr7	76375609	81	chr7	75
1204	scaffold2062	377178	96	chr7	21245152	82	chr7	31
1205	scaffold695	1606341	97	chr7	132199180	83	chr7	264
1206	scaffold109	693165	98	chr7	53629072	84	chr7	91
1207	scaffold2512	510983	99	chr7	40478433	85	chr7	58
1208	scaffold474	668393	100	chr7	55111714	86	chr7	97
1209	scaffold1613	402778	101	chr7	26053922	87	chr7	11
1210	scaffold1354	64205	102	chr7	1388919
1211	scaffold3904	31207	103	chr7	590966
1212	scaffold6133	13512	104	chr7	795330
1213	scaffold4424	31960	105	chr7	9863
1214	scaffold4623	114252	106	chr7	10224077	88	chr7	12
1215	scaffold1597	1604453	107	chr7	4069
1216	scaffold2701	602862	108	chr7	53376403	89	chr7	127
1217	scaffold569	246569	109	chr7	21335764	90	chr7	40
1218	scaffold915	2680208	110	chr7	229897980	91	chr7	498
1219	scaffold3126	47173	111	chr7	4029801	92	chr7	1
1220	scaffold1467	135995	112	chr7	11418234	93	chr7	10
1221	scaffold4453	90162	113	chr7	5490431	94	chr7	15
1222	scaffold7658	21165	114	chr7	883972
1223	scaffold34	890129	115	chr7	75797412	95	chr7	79
1224	scaffold3584	433945	116	chr7	29177541	96	chr7	35
1225	scaffold211	1894283	117	chr7	150329298	97	chr7	183
1226	scaffold2776	28491	118	chr7	1707008	98	chr7	2
1227	scaffold3566	122507	119	chr7	10579564	99	chr7	7
1228	scaffold1900	363934	120	chr7	36918321	100	chr7	46
1229	scaffold4665	98093	121	chr7	8365932
1230	scaffold384	2844360	122	chr7	41021721	101	chr7	2
1231	scaffold1809	360535	123	chr7	29354275	102	chr7	39
1232	scaffold92	582508	124	chr7	49944203	103	chr7	77
1233	scaffold1679	3848183	125	chr7	307376193	104	chr7	802
1234	scaffold2182	482120	126	chr7	41651738	105	chr7	63
1235	scaffold1470	3533870	127	chr7	257288028	106	chr7	473
1236	scaffold900	316140	128	chr7	26967659	107	chr7	6
1237	scaffold3757	199909	129	chr7	17478552	108	chr7	15
1238	scaffold1907	2838166	130	chr7	243176535	109	chr7	409
1239	scaffold3042	144145	131	chr7	12125104	110	chr7	34
1240	scaffold3523	14027	132	chr7	25252
1241	scaffold2312	2018917	133	chr7	157168259	111	chr7	298
1242	scaffold3280	57829	134	chr7	5094406	112	chr7	7
1243	scaffold537	3434184	135	chr7	273561079	113	chr7	547
1244	scaffold1512	123654	136	chr7	10809413	114	chr7	4
1245	scaffold1103	1791982	137	chr7	132984368	115	chr7	260
1246	scaffold941	1883115	138	chr7	150702318	116	chr7	219
1247	scaffold378	920769	139	chr7	74698718	117	chr7	66
1248	scaffold5554	15889	140	chr7	1055073	118	chr7	1
1249	scaffold2100	740849	141	chr7	61341785	119	chr7	32
1250	scaffold1905	507770	142	chr7	40234933	120	chr7	26
1251	scaffold4749	62656	143	chr7	5113424	121	chr7	2
1252	scaffold2174	288300	144	chr7	17609
1253	scaffold3641	152723	145	chr7	12880424	122	chr7	9
1254	scaffold234	2408525	146	chr7	191324884	123	chr7	300
1255	scaffold185	2910056	147	chr7	242531979	124	chr7	264
1256	scaffold2434	1564943	148	chr7	134813690	125	chr7	320
1257	scaffold614	1219103	149	chr7	97587449	126	chr7	108
1258	scaffold2469	1072564	150	chr7	89390249	127	chr7	103
1259	scaffold29	871424	151	chr7	16067271	128	chr7	1
1260	scaffold506	1826072	1	chr8	139281847	1	chr8	109
1261	scaffold563	1142867	2	chr8	83471159	2	chr8	36
1262	scaffold13	295836	3	chr8	24787818	3	chr8	8
1263	scaffold618	670354	4	chr8	56405865	4	chr8	15
1264	scaffold522	1626790	5	chr8	136276988	5	chr8	104
1265	scaffold478	1475974	6	chr8	119110713	6	chr8	147
1266	scaffold27	1018026	7	chr8	76711175	7	chr8	116
1267	scaffold3492	1039188	8	chr8	83552640	8	chr8	137
1268	scaffold2539	647434	9	chr8	54961366	9	chr8	87
1269	scaffold1226	1116037	10	chr8	96849133	10	chr8	120
1270	scaffold2810	1147376	11	chr8	48856750	183	chr1	126	chr8	82
1271	scaffold6025	74469	12	chr8	6628269	11	chr8	5
1272	scaffold503	1289930	13	chr8	96078895	12	chr8	53
1273	scaffold1472	89195	14	chr8	7148938	13	chr8	1
1274	scaffold2639	76164	15	chr8	5593924	14	chr8	2
1275	scaffold4331	228826	16	chr8	17795425	15	chr8	7
1276	scaffold2483	277027	17	chr8	19769276	16	chr8	5
1277	scaffold152	518438	18	chr8	43402014	17	chr8	21
1278	scaffold330	1475650	19	chr8	114207644	18	chr8	103
1279	scaffold3699	656197	20	chr8	51943858	19	chr8	55
1280	scaffold3923	51409	21	chr8	5869163	20	chr8	6
1281	scaffold5054	73458	22	chr8	8118153	21	chr8	9
1282	scaffold4	449890	23	chr8	36385609	22	chr8	57
1283	scaffold6075	46202	24	chr8	4068452	23	chr8	4
1284	scaffold8501	15803	25	chr8	851407
1285	scaffold1931	770198	26	chr8	66760779	24	chr8	122
1286	scaffold2393	1029243	27	chr8	88132402	25	chr8	100
1287	scaffold3840	87698	28	chr8	7768376	26	chr8	4
1288	scaffold2107	1182220	29	chr8	82242436	27	chr8	108
1289	scaffold487	949618	30	chr8	47122169	28	chr8	138
1290	scaffold3594	161774	31	chr8	13824629	29	chr8	13
1291	scaffold111	1391220	32	chr8	94507855	30	chr8	118
1292	scaffold267	44597	33	chr8	1577696
1293	scaffold3845	98147	34	chr8	853628
1294	scaffold1788	76446	35	chr8	131545
1295	scaffold1411	175540	36	chr8	16403586	31	chr8	4
1296	scaffold999	2234139	37	chr8	126222597	32	chr8	274
1297	scaffold3712	84036	38	chr8	6922874
1298	scaffold3297	31851	39	chr8	357332
1299	scaffold1539	650132	40	chr8	42109640	33	chr8	101	chr2	14
1300	scaffold176	5084100	41	chr8	424189390	34	chr8	851
1301	scaffold962	911991	42	chr8	75862103	35	chr8	155
1302	scaffold3595	201082	43	chr8	16197114	36	chr8	19
1303	scaffold383	1336864	44	chr8	106212866	37	chr8	92
1304	scaffold2726	527188	45	chr8	41528747	38	chr8	13
1305	scaffold451	745830	46	chr8	54906113	39	chr8	36
1306	scaffold741	757947	47	chr8	64556979	40	chr8	78
1307	scaffold2891	162736	48	chr8	12814832	41	chr8	6
1308	scaffold244	1031391	49	chr8	87416946	42	chr8	112
1309	scaffold1529	501889	50	chr8	44016561	43	chr8	124
1310	scaffold2224	208462	51	chr8	18247260	44	chr8	41
1311	scaffold1888	1436023	52	chr8	122329224	45	chr8	184
1312	scaffold5537	72830	53	chr8	6226962	46	chr8	9
1313	scaffold2384	362539	54	chr8	31977289	47	chr8	51
1314	scaffold1319	977093	55	chr8	82224
1315	scaffold5384	37057	56	chr8	2555566	48	chr8	2
1316	scaffold2830	108756	57	chr8	141004
1317	scaffold3454	117898	58	chr8	8588645	49	chr8	4
1318	scaffold419	1437796	59	chr8	119911822	50	chr8	183
1319	scaffold843	2281294	60	chr8	176208804	51	chr8	340
1320	scaffold1149	2974374	61	chr8	210106990	52	chr8	576
1321	scaffold892	2604618	62	chr8	196971510	53	chr8	371
1322	scaffold19	3404512	63	chr8	284889963	54	chr8	455
1323	scaffold5207	169336	64	chr8	13762457	55	chr8	16
1324	scaffold482	2913198	65	chr8	240928957	56	chr8	423
1325	scaffold1459	426064	66	chr8	35641781	57	chr8	67
1326	scaffold4084	96168	67	chr8	8102190	58	chr8	12
1327	scaffold3178	219076	68	chr8	10248631
1328	scaffold2112	310839	69	chr8	22132640	59	chr8	42
1329	scaffold2155	2168686	70	chr8	176181389	60	chr8	317
1330	scaffold2237	1302291	71	chr8	102702731	61	chr8	238
1331	scaffold1276	1296071	72	chr8	111817474	62	chr8	364
1332	scaffold3213	60391	73	chr8	2384261
1333	scaffold3884	14758	74	chr8	40567
1334	scaffold3341	197218	75	chr8	15802206	63	chr8	28
1335	scaffold2786	567269	76	chr8	49168561	64	chr8	89
1336	scaffold4134	682636	77	chr8	60484211	65	chr8	163
1337	scaffold2048	2411627	78	chr8	197883055	66	chr8	441
1338	scaffold923	1125538	79	chr8	95553916	67	chr8	178
1339	scaffold3135	159239	80	chr8	14040563	68	chr8	25
1340	scaffold3141	85156	81	chr8	7094467	69	chr8	4
1341	scaffold2304	64582	82	chr8	1456124
1342	scaffold62	128673	83	chr8	2875128
1343	scaffold2212	70999	84	chr8	5663380	70	chr8	1
1344	scaffold2819	61734	85	chr8	4550455	71	chr8	1
1345	scaffold4001	73680	86	chr8	5778785
1346	scaffold3	825332	87	chr8	66765250	72	chr8	45
1347	scaffold1311	149439	88	chr8	11896924
1348	scaffold1562	387294	89	chr8	30689370	73	chr8	23
1349	scaffold1242	610111	90	chr8	49928752	74	chr8	78
1350	scaffold981	704242	91	chr8	55476254	75	chr8	92
1351	scaffold750	1868993	92	chr8	142625053	76	chr8	401	chr27	12
1352	scaffold1898	178297	93	chr8	12378
1353	scaffold69	257312	94	chr8	497287
1354	scaffold894	1522230	95	chr8	135718
1355	scaffold1637	80321	96	chr8	42051
1356	scaffold2188	59280	97	chr8	336198	1	chr25	1					1
1357	scaffold2985	218171	98	chr8	18164532	77	chr8	49
1358	scaffold1104	1242641	99	chr8	98288492	78	chr8	92
1359	scaffold1375	5326443	100	chr8	427916762	79	chr8	831
1360	scaffold911	188743	101	chr8	16548010	80	chr8	41
1361	scaffold2588	329917	102	chr8	27129280	81	chr8	28
1362	scaffold1300	519891	103	chr8	46738830	82	chr8	62
1363	scaffold42	575341	104	chr8	46356334	83	chr8	66
1364	scaffold2956	781718	105	chr8	59025465	84	chr8	104
1365	scaffold6376	40086	106	chr8	2793392	85	chr8	5
1366	scaffold1762	585745	107	chr8	50586329	86	chr8	84
1367	scaffold2579	368140	108	chr8	23062984	87	chr8	22
1368	scaffold789	1060144	109	chr8	65595610	88	chr8	126
1369	scaffold1802	546650	110	chr8	34624071	89	chr8	39
1370	scaffold485	377180	111	chr8	106376
1371	scaffold1614	30028	112	chr8	2400017
1372	scaffold1702	178258	113	chr8	14974285	90	chr8	4	chr15	1
1373	scaffold1338	1926390	114	chr8	160673787	91	chr8	269
1374	scaffold60	1325746	115	chr8	100544334	92	chr8	105
1375	scaffold2919	174085	116	chr8	11570957	93	chr8	3
1376	scaffold327	1594877	117	chr8	140087
1377	scaffold6151	57770	118	chr8	5675863	94	chr8	6
1378	scaffold6264	27371	119	chr8	3805641	95	chr8	1
1379	scaffold585	126806	120	chr8	9369821	96	chr8	1
1380	scaffold2302	171415	121	chr8	12896886	97	chr8	1
1381	scaffold6954	56934	122	chr8	4427205
1382	scaffold800	22684	123	chr8	1696826
1383	scaffold1148	95783	124	chr8	6222540	98	chr8	1
1384	scaffold3016	99050	125	chr8	7755334	99	chr8	1
1385	scaffold1934	145597	126	chr8	11737583	100	chr8	3
1386	scaffold1557	168497	127	chr8	13692043	101	chr8	3
1387	scaffold1419	94198	128	chr8	7955813	102	chr8	8
1388	scaffold49	194921	129	chr8	15713329	103	chr8	7
1389	scaffold7316	15333	130	chr8	2068510
1390	scaffold2392	345464	131	chr8	28485216	104	chr8	41
1391	scaffold5186	21348	132	chr8	1881630
1392	scaffold4223	50671	133	chr8	4249568	105	chr8	1
1393	scaffold8583	21703	134	chr8	1474273	106	chr8	5
1394	scaffold4612	109539	135	chr8	8624043	107	chr8	15
1395	scaffold2954	154442	136	chr8	12020470	108	chr8	9
1396	scaffold1977	33962	137	chr8	2642805
1397	scaffold117	201821	138	chr8	13499427	109	chr8	8
1398	scaffold759	351438	139	chr8	26344280	110	chr8	15
1399	scaffold4574	64077	140	chr8	8295758	111	chr8	1
1400	scaffold723	150266	141	chr8	11559375	112	chr8	4
1401	scaffold1690	2114403	142	chr8	99322406	113	chr8	162	chr17	79
1402	scaffold2705	641160	143	chr8	48295212	114	chr8	100
1403	scaffold1206	505302	144	chr8	39718771	115	chr8	19
1404	scaffold100	1392930	145	chr8	62307223	116	chr8	30	chr19	5
1405	scaffold782	860123	146	chr8	68618770	117	chr8	86
1406	scaffold4140	47549	147	chr8	2833471	118	chr8	2
1407	scaffold2335	368395	148	chr8	11226889	119	chr8	44
1408	scaffold2925	240791	149	chr8	21534779	120	chr8	24
1409	scaffold2943	544956	150	chr8	43573502	121	chr8	83
1410	scaffold791	1020469	151	chr8	78529614	122	chr8	121
1411	scaffold510	3665652	152	chr8	304289143	123	chr8	931
1412	scaffold3542	444477	153	chr8	37055436	124	chr8	118
1413	scaffold1197	200429	154	chr8	14946126	125	chr8	32
1414	scaffold2211	1237813	155	chr8	90965848	126	chr8	396
1415	scaffold1853	244328	156	chr8	13282881	127	chr8	30
1416	scaffold3672	36191	157	chr8	2800247	128	chr8	10
1417	scaffold5334	52372	158	chr8	3443353	129	chr8	7
1418	scaffold1595	607030	159	chr8	52486884	130	chr8	315
1419	scaffold1453	534967	160	chr8	47937848	131	chr8	312
1420	scaffold1051	4365552	161	chr8	26963
1421	scaffold1268	2418587	162	chr8	203320702	132	chr8	749
1422	scaffold1648	655495	163	chr8	57091854	133	chr8	224
1423	scaffold2389	387576	164	chr8	33064360	134	chr8	150
1424	scaffold237	68493	165	chr8	5849664	135	chr8	22
1425	scaffold432	2981746	166	chr8	227723088	136	chr8	861
1426	scaffold277	1052221	167	chr8	85035494	137	chr8	372
1427	scaffold264	797805	1	chr9	49726364	1	chr9	29
1428	scaffold1337	659333	2	chr9	39367965	2	chr9	9
1429	scaffold2369	245921	3	chr9	14201005
1430	scaffold253	1731537	4	chr9	44662360	3	chr9	39	chr8	33
1431	scaffold625	461514	5	chr9	24025004	4	chr9	10
1432	scaffold3720	48002	6	chr9	3532392	5	chr9	1
1433	scaffold1991	328481	7	chr9	24237888	6	chr9	3
1434	scaffold3433	361771	8	chr9	28425506	7	chr9	6
1435	scaffold1374	428375	9	chr9	27714943	8	chr9	12
1436	scaffold2527	429932	10	chr9	32779246	9	chr9	7
1437	scaffold3303	105898	11	chr9	10178934	10	chr9	5
1438	scaffold3157	132390	12	chr9	9512294	11	chr9	5
1439	scaffold1307	826823	13	chr9	54732394	12	chr9	11
1440	scaffold1780	565383	14	chr9	42309398	13	chr9	7
1441	scaffold2586	92079	15	chr9	3352226
1442	scaffold95	2041227	16	chr9	148148995	14	chr9	292
1443	scaffold2234	393808	17	chr9	31559030	15	chr9	11
1444	scaffold1205	195415	18	chr9	10007957	16	chr9	6
1445	scaffold1728	415280	19	chr9	30286913	17	chr9	14
1446	scaffold920	1810875	20	chr9	143699716	18	chr9	142
1447	scaffold651	875463	21	chr9	69091171	19	chr9	113
1448	scaffold2789	450062	22	chr9	32808756	20	chr9	26
1449	scaffold6497	14166	23	chr9	1182343	21	chr9	2
1450	scaffold1542	626929	24	chr9	51913609	22	chr9	40
1451	scaffold2583	99666	25	chr9	8350004	23	chr9	8
1452	scaffold77	1597262	26	chr9	121844597	24	chr9	94
1453	scaffold1522	921921	27	chr9	77532359	25	chr9	79
1454	scaffold380	834470	28	chr9	62808272	26	chr9	48
1455	scaffold2466	223114	29	chr9	15075462	27	chr9	13
1456	scaffold1645	694449	30	chr9	60666780	28	chr9	120
1457	scaffold1044	258820	31	chr9	22550969	29	chr9	39
1458	scaffold815	373163	32	chr9	31398621	30	chr9	40
1459	scaffold2380	566816	33	chr9	38498724	31	chr9	15
1460	scaffold825	2880720	34	chr9	229883479	32	chr9	171
1461	scaffold2245	263093	35	chr9	21349041	33	chr9	17
1462	scaffold769	293620	36	chr9	25217862	34	chr9	30
1463	scaffold1653	488279	37	chr9	42417742	35	chr9	48
1464	scaffold689	369703	38	chr9	24010070	36	chr9	24
1465	scaffold2274	1199021	39	chr9	101870328	37	chr9	100
1466	scaffold1651	1292460	40	chr9	110602236	38	chr9	193
1467	scaffold1751	747414	41	chr9	61141989	39	chr9	93
1468	scaffold494	509678	42	chr9	35525514	40	chr9	82
1469	scaffold3715	395743	43	chr9	27480535	41	chr9	60	chr19	3
1470	scaffold182	5596575	44	chr9	477540583	42	chr9	753
1471	scaffold2449	286861	45	chr9	24936135	43	chr9	27
1472	scaffold1349	1567874	46	chr9	120859284	44	chr9	181
1473	scaffold2533	609896	47	chr9	41611724	45	chr9	75
1474	scaffold1245	812607	48	chr9	42146014	46	chr9	56
1475	scaffold913	543579	49	chr9	43542483	47	chr9	72
1476	scaffold2464	860694	50	chr9	72654623	48	chr9	126
1477	scaffold46	2841945	51	chr9	237762659	49	chr9	331
1478	scaffold290	2647585	52	chr9	224065472	50	chr9	416
1479	scaffold5290	40612	53	chr9	3549459	51	chr9	5
1480	scaffold2096	837106	54	chr9	60935048	52	chr9	146
1481	scaffold2963	334976	55	chr9	29551574	53	chr9	58
1482	scaffold987	1800655	56	chr9	141399900	54	chr9	335	chr25	6
1483	scaffold1235	3358991	57	chr9	263024543	55	chr9	388	chr10	2
1484	scaffold2982	430799	58	chr9	25167797	56	chr9	22
1485	scaffold254	681283	59	chr9	47535172	57	chr9	17
1486	scaffold1254	828867	60	chr9	72456019	58	chr9	122
1487	scaffold1089	246093	61	chr9	20763515	59	chr9	33
1488	scaffold1500	2175009	62	chr9	181946699	60	chr9	337
1489	scaffold458	2303650	63	chr9	189457358	61	chr9	329
1490	scaffold4780	90537	64	chr9	4520416
1491	scaffold2511	442378	65	chr9	36280878	62	chr9	57
1492	scaffold215	702976	66	chr9	58951186	63	chr9	51
1493	scaffold243	452611	67	chr9	21660186	64	chr9	21
1494	scaffold2308	390599	68	chr9	32135627	65	chr9	35
1495	scaffold7352	17158	69	chr9	1419522	66	chr9	5
1496	scaffold845	1773014	70	chr9	141289886	67	chr9	220
1497	scaffold184	4009178	71	chr9	265017915	68	chr9	605
1498	scaffold1604	968302	72	chr9	62188046	69	chr9	89
1499	scaffold1142	1062284	73	chr9	79466477	70	chr9	98
1500	scaffold4902	62234	74	chr9	5673561	71	chr9	1
1501	scaffold874	3340931	75	chr9	266277060	72	chr9	530
1502	scaffold3007	117245	76	chr9	10042222	73	chr9	28
1503	scaffold2436	1118450	77	chr9	98529825	74	chr9	151
1504	scaffold3614	129885	78	chr9	10903172	75	chr9	26
1505	scaffold5641	28561	79	chr9	2264376	76	chr9	4
1506	scaffold942	280873	80	chr9	24358730	77	chr9	34
1507	scaffold2493	165466	81	chr9	14071569	78	chr9	17
1508	scaffold2457	414534	82	chr9	34617219	79	chr9	89
1509	scaffold2519	158426	83	chr9	13991207	80	chr9	22
1510	scaffold1863	491950	84	chr9	34191497	81	chr9	65
1511	scaffold5165	37634	85	chr9	261149
1512	scaffold3749	34475	86	chr9	2280542
1513	scaffold5119	25597	87	chr9	724018
1514	scaffold2893	43536	88	chr9	17819
1515	scaffold1073	2369381	89	chr9	204104768	82	chr9	372
1516	scaffold1634	81268	90	chr9	6944519	83	chr9	13
1517	scaffold375	4157732	91	chr9	341403674	84	chr9	554
1518	scaffold1334	1158204	92	chr9	100675678	85	chr9	173
1519	scaffold218	2089065	93	chr9	182745793	86	chr9	346
1520	scaffold1772	643529	94	chr9	52027277	87	chr9	86
1521	scaffold636	3307314	95	chr9	282442578	88	chr9	457
1522	scaffold2646	387934	96	chr9	32236151	89	chr9	52
1523	scaffold345	4682446	97	chr9	384170983	90	chr9	666
1524	scaffold2909	339242	98	chr9	19515506	91	chr9	19
1525	scaffold983	619918	99	chr9	51424609	92	chr9	93
1526	scaffold2347	812090	100	chr9	69023417	93	chr9	148
1527	scaffold2629	369494	101	chr9	32159335	94	chr9	65
1528	scaffold2256	153046	102	chr9	13450608	95	chr9	16
1529	scaffold5090	128570	103	chr9	11643452	96	chr9	10
1530	scaffold1174	2959295	104	chr9	241121298	97	chr9	362	chr12	6
1531	scaffold1042	718365	105	chr9	61804312	98	chr9	60
1532	scaffold703	2079144	106	chr9	177164497	99	chr9	242
1533	scaffold1672	1319367	107	chr9	79428779	100	chr9	76
1534	scaffold2594	119241	108	chr9	8976085	101	chr9	7
1535	scaffold2448	668762	109	chr9	51546099	102	chr9	40
1536	scaffold1465	494873	110	chr9	42563869	103	chr9	22
1537	scaffold1655	677400	111	chr9	53688855	104	chr9	40
1538	scaffold67	70395	112	chr9	3309	105	chr9	1
1539	scaffold3137	105657	113	chr9	8435772	106	chr9	11
1540	scaffold2918	665281	114	chr9	52215529	107	chr9	44
1541	scaffold2833	226803	115	chr9	3054372	108	chr9	12
1542	scaffold1399	2580413	1	chr10	191749534	2	chr10	283
1543	scaffold835	652652	2	chr10	53733932	3	chr10	43
1544	scaffold398	549925	3	chr10	44084912	4	chr10	63
1545	scaffold1418	1119423	4	chr10	88789984	5	chr10	123
1546	scaffold602	315963	5	chr10	20949904	6	chr10	31
1547	scaffold2555	57675	6	chr10	5114159	7	chr10	7
1548	scaffold3403	1062610	7	chr10	20036
1549	scaffold2173	337669	8	chr10	29106488	8	chr10	30
1550	scaffold260	3010018	9	chr10	248738408	9	chr10	360
1551	scaffold1210	998182	10	chr10	87626416	10	chr10	168
1552	scaffold2980	794974	11	chr10	64154364	11	chr10	121
1553	scaffold3427	142183	12	chr10	9987619	12	chr10	20
1554	scaffold1184	2094605	13	chr10	175726544	13	chr10	439
1555	scaffold557	2722895	14	chr10	224599275	14	chr10	536
1556	scaffold4407	124093	15	chr10	6427179	15	chr10	22
1557	scaffold3813	413359	16	chr10	35380538	16	chr10	58
1558	scaffold3160	443303	17	chr10	36267507	17	chr10	69
1559	scaffold1583	766575	18	chr10	68295570	18	chr10	165
1560	scaffold4204	459384	19	chr10	39778501	19	chr10	76
1561	scaffold626	471086	20	chr10	40246047	20	chr10	81
1562	scaffold2036	1149055	21	chr10	94178845	21	chr10	212
1563	scaffold2372	866439	22	chr10	72308699	22	chr10	143
1564	scaffold3463	414821	23	chr10	36359565	23	chr10	167
1565	scaffold1960	568616	24	chr10	23482757	24	chr10	186	chr3	28	chr25	17
1566	scaffold3225	302003	25	chr10	26535824	25	chr10	116
1567	scaffold770	917801	26	chr10	76729122	26	chr10	256
1568	scaffold3756	23000	27	chr10	616279
1569	scaffold4556	22075	28	chr10	1804444
1570	scaffold5340	25034	29	chr10	1811894	27	chr10	5
1571	scaffold4093	19402	30	chr10	1931227
1572	scaffold4529	16056	31	chr10	104079
1573	scaffold5036	24054	32	chr10	2222856
1574	scaffold8656	13437	33	chr10	852996
1575	scaffold2412	21319	34	chr10	99144
1576	scaffold6682	12999	35	chr10	234367
1577	scaffold3871	65294	36	chr10	4727190	28	chr10	1
1578	scaffold3885	50895	37	chr10	5090195	29	chr10	2
1579	scaffold6747	15468	38	chr10	198658
1580	scaffold4751	26196	39	chr10	1293966
1581	scaffold2887	48217	40	chr10	9636334	30	chr10	1
1582	scaffold3771	15074	41	chr10	567223
1583	scaffold5620	20827	42	chr10	629855
1584	scaffold2976	33315	43	chr10	2395954	31	chr10	2
1585	scaffold5977	11798	44	chr10	604820
1586	scaffold2851	492384	45	chr10	8123
1587	scaffold4190	18856	46	chr10	11298	32	chr10	1
1588	scaffold1535	84986	47	chr10	10744544	33	chr10	2
1589	scaffold2418	26382	48	chr10	2078439	34	chr10	2
1590	scaffold4374	27952	49	chr10	2901077
1591	scaffold5011	27102	50	chr10	5386
1592	scaffold306	947431	51	chr10	81808816	35	chr10	141
1593	scaffold2420	35403	52	chr10	2479939
1594	scaffold3952	10603	53	chr10	8298
1595	scaffold242	179052	54	chr10	8346
1596	scaffold7416	18142	55	chr10	217241
1597	scaffold1820	24845	56	chr10	1175608
1598	scaffold3754	10321	57	chr10	60627
1599	scaffold411	57725	58	chr10	5251475	36	chr10	1
1600	scaffold3914	11944	59	chr10	850561
1601	scaffold2050	16388	60	chr10	503462
1602	scaffold3882	33292	61	chr10	27317
1603	scaffold3308	36340	62	chr10	32792	37	chr10	1
1604	scaffold3913	21028	63	chr10	13595
1605	scaffold3475	48576	64	chr10	5100824	38	chr10	1
1606	scaffold4546	18826	65	chr10	699674
1607	scaffold1447	665490	66	chr10	55198089	39	chr10	105
1608	scaffold3133	18552	67	chr10	1642128
1609	scaffold2792	690562	68	chr10	44165430	40	chr10	94
1610	scaffold98	78071	69	chr10	5084075	41	chr10	5
1611	scaffold2051	186588	70	chr10	9048645	42	chr10	21
1612	scaffold2802	470639	71	chr10	34375662	43	chr10	68
1613	scaffold440	3480125	72	chr10	271530534	44	chr10	544
1614	scaffold1743	1459344	73	chr10	117819611	45	chr10	276
1615	scaffold159	2973317	74	chr10	247239089	46	chr10	506
1616	scaffold1736	1898756	75	chr10	160670238	47	chr10	585	chr4	9
1617	scaffold3785	147094	76	chr10	12462759	48	chr10	36
1618	scaffold834	648543	77	chr10	48994121	49	chr10	67
1619	scaffold3627	91549	78	chr10	10472769	50	chr10	5
1620	scaffold352	1348729	79	chr10	96210974	51	chr10	81
1621	scaffold1402	2129661	80	chr10	162761874	52	chr10	196
1622	scaffold694	919355	81	chr10	79175520	53	chr10	187
1623	scaffold629	3391370	82	chr10	279691669	54	chr10	612
1624	scaffold353	1095334	83	chr10	92662470	55	chr10	137
1625	scaffold1640	2921559	84	chr10	234444100	56	chr10	589
1626	scaffold322	875391	85	chr10	67972756	57	chr10	151
1627	scaffold3396	684074	86	chr10	44147464	58	chr10	53
1628	scaffold1906	2701186	87	chr10	226794216	59	chr10	338
1629	scaffold25	646428	88	chr10	58876555	60	chr10	43
1630	scaffold2143	502332	89	chr10	41146187	61	chr10	33
1631	scaffold2807	694500	90	chr10	54915073	62	chr10	108
1632	scaffold3766	421861	91	chr10	24182534	63	chr10	61
1633	scaffold3070	696000	92	chr10	63299471	64	chr10	163
1634	scaffold1218	1666620	93	chr10	132244184	65	chr10	271
1635	scaffold424	3511052	94	chr10	267966967	66	chr10	598
1636	scaffold162	169437	95	chr10	13423672	67	chr10	55
1637	scaffold231	1854477	96	chr10	131786377	68	chr10	200
1638	scaffold1181	467327	97	chr10	39549864	69	chr10	91
1639	scaffold10181	16027	98	chr10	976330	70	chr10	2
1640	scaffold1422	1149685	99	chr10	97689224	71	chr10	197
1641	scaffold1930	1060588	100	chr10	92194695	72	chr10	195
1642	scaffold104	936320	101	chr10	70348221	73	chr10	141
1643	scaffold1087	1072679	102	chr10	91090111	74	chr10	250
1644	scaffold1825	335781	103	chr10	29648056	75	chr10	30
1645	scaffold1293	1381494	104	chr10	111555265	76	chr10	256
1646	scaffold1488	323243	105	chr10	24070576	77	chr10	46
1647	scaffold1770	314180	106	chr10	25198738	78	chr10	59
1648	scaffold367	1631993	107	chr10	141935814	79	chr10	273
1649	scaffold2239	555281	108	chr10	44440662	80	chr10	60
1650	scaffold3400	184476	109	chr10	14992013	81	chr10	13
1651	scaffold3078	57685	110	chr10	4003731	82	chr10	3
1652	scaffold2997	67986	111	chr10	2998928	83	chr10	1
1653	scaffold3472	92076	112	chr10	7658421	84	chr10	7
1654	scaffold3466	119121	113	chr10	9215941	85	chr10	5
1655	scaffold4568	74599	114	chr10	5806852	86	chr10	6
1656	scaffold2704	212816	115	chr10	17848072	87	chr10	30
1657	scaffold956	2556841	116	chr10	126008762	88	chr10	265	chr5	90
1658	scaffold3171	447192	117	chr10	39793171	89	chr10	117
1659	scaffold338	599892	118	chr10	34083207	90	chr10	50
1660	scaffold1404	765854	119	chr10	66242805	91	chr10	126
1661	scaffold480	582043	120	chr10	42961507	92	chr10	51
1662	scaffold5517	205678	121	chr10	18480727	93	chr10	43
1663	scaffold2002	2687497	122	chr10	220467221	94	chr10	503
1664	scaffold7552	21726	123	chr10	1576205
1665	scaffold191	1265293	124	chr10	89966271	95	chr10	147
1666	scaffold608	2200804	125	chr10	184034183	96	chr10	426
1667	scaffold1341	1196617	126	chr10	106001172	97	chr10	293
1668	scaffold2494	84739	127	chr10	4936163	98	chr10	1
1669	scaffold5947	26958	128	chr10	2937880	99	chr10	3
1670	scaffold6649	19094	129	chr10	3433514	100	chr10	6
1671	scaffold363	50806	130	chr10	1094032
1672	scaffold6786	29760	131	chr10	2132195
1673	scaffold1007	291190	132	chr10	25632684	101	chr10	55
1674	scaffold1275	323718	133	chr10	28424647	102	chr10	62
1675	scaffold5283	95332	134	chr10	8553559	103	chr10	33
1676	scaffold2634	1250251	135	chr10	72292671	104	chr10	160	chr20	43
1677	scaffold829	677653	136	chr10	57689323	105	chr10	92
1678	scaffold5698	16068	137	chr10	1190018
1679	scaffold1416	811698	138	chr10	72980453	106	chr10	155
1680	scaffold3085	355666	139	chr10	30063765	107	chr10	48
1681	scaffold2417	955887	140	chr10	81172239	108	chr10	134
1682	scaffold1138	100447	141	chr10	8565276	109	chr10	2
1683	scaffold5008	31939	142	chr10	2683346
1684	scaffold688	728066	143	chr10	63435441	110	chr10	101
1685	scaffold4354	83386	144	chr10	7248764	111	chr10	11
1686	scaffold2729	427209	145	chr10	31189779	112	chr10	41
1687	scaffold1078	1016850	146	chr10	54236545	113	chr10	69
1688	scaffold1283	2129557	147	chr10	172573648	114	chr10	183
1689	scaffold4683	90264	148	chr10	7889445	115	chr10	10
1690	scaffold1351	985309	149	chr10	66444727	116	chr10	147
1691	scaffold553	545475	150	chr10	37659816	117	chr10	34
1692	scaffold1771	764650	151	chr10	56230180	118	chr10	70
1693	scaffold13546	12485	152	chr10	1147072	119	chr10	2
1694	scaffold2321	364873	153	chr10	29769465	120	chr10	44
1695	scaffold865	1683303	154	chr10	136367769	121	chr10	190
1696	scaffold4880	116964	155	chr10	8915688	122	chr10	18
1697	scaffold173	1692755	156	chr10	142991350	123	chr10	259
1698	scaffold5270	21683	157	chr10	2396106
1699	scaffold7129	21520	158	chr10	1526018
1700	scaffold4232	74786	159	chr10	5950447	124	chr10	9
1701	scaffold4227	61809	160	chr10	4645404	125	chr10	5
1702	scaffold407	3288447	1	chr11	250031623	1	chr11	668
1703	scaffold1964	202453	2	chr11	17485714	2	chr11	20
1704	scaffold4752	82835	3	chr11	7430846	3	chr11	7
1705	scaffold3208	245261	4	chr11	21915919	4	chr11	35
1706	scaffold514	806797	5	chr11	61237635	5	chr11	100
1707	scaffold2787	789021	6	chr11	68350954	6	chr11	132
1708	scaffold3685	95939	7	chr11	7929923	7	chr11	12
1709	scaffold1305	714590	8	chr11	62778724	8	chr11	82
1710	scaffold538	697096	9	chr11	50033110	9	chr11	61
1711	scaffold1199	2181988	10	chr11	187238492	10	chr11	337
1712	scaffold2262	246104	11	chr11	21363355	11	chr11	30
1713	scaffold4584	67377	12	chr11	4850080	12	chr11	1
1714	scaffold2260	890434	13	chr11	69328929	13	chr11	191
1715	scaffold997	574141	14	chr11	46670376	14	chr11	128
1716	scaffold1366	1019994	15	chr11	86280771	15	chr11	138
1717	scaffold457	1806769	16	chr11	155062651	16	chr11	314
1718	scaffold1856	503849	17	chr11	43779236	17	chr11	77
1719	scaffold515	2921342	18	chr11	221112374	18	chr11	387
1720	scaffold3768	38475	19	chr11	2997339	19	chr11	1
1721	scaffold2582	234228	20	chr11	18543
1722	scaffold258	756416	21	chr11	34942902	20	chr11	40
1723	scaffold3969	349496	22	chr11	21618360	21	chr11	17
1724	scaffold358	1056267	23	chr11	35473
1725	scaffold1356	937272	24	chr11	77493140	22	chr11	91
1726	scaffold812	324686	25	chr11	80980
1727	scaffold1414	1313388	26	chr11	81161718	23	chr11	215
1728	scaffold505	4185587	27	chr11	353401015	24	chr11	519
1729	scaffold1599	149036	28	chr11	11070268	25	chr11	11
1730	scaffold1526	2026208	29	chr11	157614019	26	chr11	352
1731	scaffold3607	103175	30	chr11	8552084	27	chr11	25
1732	scaffold1660	1279791	31	chr11	103946958	28	chr11	234
1733	scaffold976	906809	32	chr11	78532580	29	chr11	134
1734	scaffold754	2003031	33	chr11	159182932	30	chr11	296
1735	scaffold2076	958279	34	chr11	77736990	31	chr11	138
1736	scaffold2203	522008	35	chr11	42507322	32	chr11	40
1737	scaffold6046	48243	36	chr11	4163478	33	chr11	4
1738	scaffold5418	102938	37	chr11	8986140	34	chr11	8
1739	scaffold838	2266268	38	chr11	183216049	35	chr11	253
1740	scaffold2287	464689	39	chr11	26960636	36	chr11	16
1741	scaffold124	789089	40	chr11	52732181	37	chr11	47
1742	scaffold3260	190468	41	chr11	14785359	38	chr11	20
1743	scaffold2703	722982	42	chr11	59070226	39	chr11	84
1744	scaffold2401	964978	43	chr11	81326793	40	chr11	164
1745	scaffold255	1303754	44	chr11	112027541	41	chr11	259
1746	scaffold221	1933903	45	chr11	154820083	42	chr11	154
1747	scaffold205	970028	46	chr11	84386332	43	chr11	193
1748	scaffold2326	416556	47	chr11	36293679	44	chr11	99
1749	scaffold354	1401723	48	chr11	122233457	45	chr11	337
1750	scaffold230	932708	49	chr11	76648124	46	chr11	101
1751	scaffold276	2835452	50	chr11	227761931	47	chr11	422
1752	scaffold2832	17719	51	chr11	1100305	48	chr11	2
1753	scaffold2760	251614	52	chr11	20068639	49	chr11	47
1754	scaffold3986	209608	53	chr11	16072351	50	chr11	28
1755	scaffold1229	1489965	54	chr11	121924276	51	chr11	191
1756	scaffold464	953969	55	chr11	83905456	52	chr11	153
1757	scaffold6543	10961	56	chr11	34878
1758	scaffold3657	178629	57	chr11	12049502	53	chr11	36
1759	scaffold3316	326010	58	chr11	27656202	54	chr11	30
1760	scaffold897	1057144	59	chr11	80619981	55	chr11	42
1761	scaffold6878	46246	60	chr11	3414722
1762	scaffold307	4778484	61	chr11	338427464	56	chr11	331
1763	scaffold596	349627	62	chr11	28772796	57	chr11	16
1764	scaffold3806	90950	63	chr11	7977413	58	chr11	5
1765	scaffold4940	66848	64	chr11	5587215	59	chr11	7
1766	scaffold310	640833	65	chr11	44370336	60	chr11	17
1767	scaffold105	2063459	66	chr11	130838636	61	chr11	118
1768	scaffold284	835946	67	chr11	71538142	62	chr11	138
1769	scaffold3139	1031730	68	chr11	66169554	63	chr11	115	chr2	40
1770	scaffold3864	31264	69	chr11	1864040	64	chr11	1
1771	scaffold483	893439	70	chr11	59720365	65	chr11	120	chr21	38
1772	scaffold448	7158496	71	chr11	611006925	66	chr11	1238
1773	scaffold1737	1568766	72	chr11	132715593	67	chr11	338
1774	scaffold577	8303815	73	chr11	677479657	68	chr11	1661
1775	scaffold356	3505505	74	chr11	296055063	69	chr11	468
1776	scaffold1468	417852	75	chr11	32287078	70	chr11	22
1777	scaffold4316	47258	76	chr11	3316120
1778	scaffold3661	96720	77	chr11	7161290	71	chr11	4
1779	scaffold3686	86417	78	chr11	8804663	72	chr11	8
1780	scaffold2398	329599	79	chr11	31623651	73	chr11	25
1781	scaffold1630	1483731	80	chr11	119095483	74	chr11	182
1782	scaffold3668	19487	81	chr11	1763533
1783	scaffold549	922922	82	chr11	77025535	75	chr11	116
1784	scaffold4770	278387	83	chr11	14131968	76	chr11	31
1785	scaffold2768	388121	84	chr11	34944940	77	chr11	57
1786	scaffold2004	1448065	85	chr11	124562478	78	chr11	208
1787	scaffold1523	1641833	86	chr11	135363406	79	chr11	212
1788	scaffold932	1010481	87	chr11	78776945	80	chr11	81
1789	scaffold3596	444304	88	chr11	36751981	81	chr11	35
1790	scaffold2368	642848	89	chr11	55235688	82	chr11	234
1791	scaffold773	287446	90	chr11	25679250	83	chr11	187
1792	scaffold5457	64880	91	chr11	5629496	84	chr11	3
1793	scaffold1668	433923	92	chr11	29835607	85	chr11	36
1794	scaffold2562	12476	93	chr11	980365
1795	scaffold2965	12390	94	chr11	835694
1796	scaffold6570	38208	95	chr11	2612818
1797	scaffold2128	36496	96	chr11	5350
1798	scaffold4596	162834	97	chr11	13737227
1799	scaffold541	3061481	98	chr11	266217253	86	chr11	1777
1800	scaffold1947	755626	99	chr11	59283988	87	chr11	358
1801	scaffold1477	553403	100	chr11	47725026	88	chr11	379
1802	scaffold2741	897003	101	chr11	74915851	89	chr11	927
1803	scaffold2765	1600133	102	chr11	140529818	90	chr11	900
1804	scaffold1602	1618066	103	chr11	139438952	91	chr11	718
1805	scaffold1647	634363	104	chr11	61433486	92	chr11	386
1806	scaffold971	1450080	105	chr11	91750740	93	chr11	390
1807	scaffold209	1006033	106	chr11	86178990	94	chr11	474
1808	scaffold2782	626132	107	chr11	44298
1809	scaffold96	412206	108	chr11	20035745	95	chr11	127
1810	scaffold6594	18713	109	chr11	1602272
1811	scaffold4281	254659	110	chr11	21473893	96	chr11	50
1812	scaffold2790	636572	111	chr11	24308655	97	chr11	96
1813	scaffold45	1411355	1	chr12	117293764	1	chr12	177
1814	scaffold4067	94652	2	chr12	8260934	2	chr12	10
1815	scaffold623	2016798	3	chr12	158193216	3	chr12	170
1816	scaffold1195	160661	4	chr12	12813726	4	chr12	6
1817	scaffold599	2854874	5	chr12	185147449	5	chr12	67
1818	scaffold2117	398091	6	chr12	29608506	6	chr12	23
1819	scaffold194	635139	7	chr12	50835989	7	chr12	17
1820	scaffold214	850113	8	chr12	68123790	8	chr12	40
1821	scaffold315	975434	9	chr12	61770112	9	chr12	43
1822	scaffold2435	118984	10	chr12	10049339	10	chr12	6
1823	scaffold1816	133482	11	chr12	11741021	11	chr12	13
1824	scaffold3563	333168	12	chr12	25880737	12	chr12	21
1825	scaffold4558	120511	13	chr12	10113081	13	chr12	20
1826	scaffold2337	699491	14	chr12	56554917	14	chr12	64
1827	scaffold1727	1350150	15	chr12	113978342	15	chr12	250
1828	scaffold479	759677	16	chr12	65747548	16	chr12	105
1829	scaffold5462	99957	17	chr12	8366729	17	chr12	16
1830	scaffold801	759934	18	chr12	59895473	18	chr12	96
1831	scaffold3132	371570	19	chr12	29777790	19	chr12	37
1832	scaffold786	2106005	20	chr12	178469080	20	chr12	288
1833	scaffold868	1910458	21	chr12	153282809	21	chr12	221
1834	scaffold4829	48347	22	chr12	4153131	22	chr12	1
1835	scaffold6013	62491	23	chr12	4770421	23	chr12	2
1836	scaffold1644	74830	24	chr12	2276891	24	chr12	3
1837	scaffold1134	393359	25	chr12	32813752	25	chr12	28
1838	scaffold2645	469132	26	chr12	27490268	26	chr12	42	chr14	35
1839	scaffold1750	2477092	27	chr12	172551601	27	chr12	323	chr14	13
1840	scaffold1961	369841	28	chr12	31836827	28	chr12	48
1841	scaffold3988	81223	29	chr12	5986985	29	chr12	3
1842	scaffold2844	688797	30	chr12	62039532	30	chr12	100
1843	scaffold1234	1556175	31	chr12	125841256	31	chr12	246
1844	scaffold2682	196583	32	chr12	16942408	32	chr12	30
1845	scaffold1437	404972	33	chr12	27467938	33	chr12	48
1846	scaffold2325	864168	34	chr12	63990643	34	chr12	80
1847	scaffold2253	1010285	35	chr12	88676241	35	chr12	136
1848	scaffold642	650962	36	chr12	58531483	36	chr12	114
1849	scaffold148	294089	37	chr12	62492
1850	scaffold320	3333585	38	chr12	286914446	37	chr12	532
1851	scaffold1377	3921513	39	chr12	330301951	38	chr12	467
1852	scaffold4765	247421	40	chr12	20732778	39	chr12	32
1853	scaffold91	4308681	41	chr12	323953512	40	chr12	432
1854	scaffold392	872034	42	chr12	63281588	41	chr12	32
1855	scaffold472	1405801	43	chr12	116336997	42	chr12	151
1856	scaffold3852	100767	44	chr12	8551309	43	chr12	20
1857	scaffold4650	36436	45	chr12	3008063	44	chr12	5
1858	scaffold830	1256789	46	chr12	100951779	45	chr12	96
1859	scaffold2480	430229	47	chr12	36265620	46	chr12	21
1860	scaffold2677	167955	48	chr12	12670291	47	chr12	11
1861	scaffold368	277868	49	chr12	23830851	48	chr12	32
1862	scaffold525	745597	50	chr12	61226756	49	chr12	59
1863	scaffold643	2320745	51	chr12	192035817	50	chr12	399
1864	scaffold1109	1077630	52	chr12	81508039	51	chr12	120
1865	scaffold2601	723076	53	chr12	58549254	52	chr12	71
1866	scaffold397	2351304	54	chr12	187051737	53	chr12	309
1867	scaffold1582	984180	55	chr12	82887659	54	chr12	120
1868	scaffold2207	1538318	56	chr12	126331221	55	chr12	231
1869	scaffold3082	231760	57	chr12	20641781	56	chr12	28
1870	scaffold2161	1529190	58	chr12	130566917	57	chr12	111
1871	scaffold101	919106	59	chr12	73550802	58	chr12	37
1872	scaffold2007	636533	60	chr12	692414
1873	scaffold2453	464787	61	chr12	34847524	59	chr12	32
1874	scaffold2732	230946	62	chr12	20269392	60	chr12	18
1875	scaffold1724	1064406	63	chr12	86971106	61	chr12	51
1876	scaffold542	2227692	64	chr12	149420743	62	chr12	117
1877	scaffold1603	402249	65	chr12	479407
1878	scaffold8	1139464	66	chr12	41328326	63	chr12	30
1879	scaffold558	1419012	67	chr12	63155131	64	chr12	40	chr17	23
1880	scaffold1585	462136	68	chr12	37244010	65	chr12	46
1881	scaffold1139	1843649	69	chr12	148570429	66	chr12	221
1882	scaffold975	472660	70	chr12	34390829	67	chr12	33
1883	scaffold2774	2039225	71	chr12	176256043	68	chr12	387
1884	scaffold3857	38897	72	chr12	1698815
1885	scaffold2821	421365	73	chr12	10272504
1886	scaffold1288	205837	74	chr12	326077
1887	scaffold855	136922	75	chr12	131828
1888	scaffold1462	386569	76	chr12	555055	157	chr6	1					1
1889	scaffold3552	40329	77	chr12	48392
1890	scaffold2640	125435	78	chr12	617468
1891	scaffold3292	77119	79	chr12	5936822	69	chr12	1
1892	scaffold1057	277695	80	chr12	21923737	70	chr12	3
1893	scaffold2654	72669	81	chr12	44260
1894	scaffold5925	14244	82	chr12	689086
1895	scaffold2977	135127	83	chr12	241223
1896	scaffold2168	111197	84	chr12	775496
1897	scaffold1246	20693	85	chr12	39773
1898	scaffold684	78071	86	chr12	86576
1899	scaffold3243	18898	87	chr12	60473
1900	scaffold3282	121663	88	chr12	7927737	71	chr12	12
1901	scaffold1833	1173902	89	chr12	97011167	72	chr12	227
1902	scaffold1875	888728	90	chr12	76917244	73	chr12	120
1903	scaffold904	732635	91	chr12	64520126	74	chr12	99
1904	scaffold1121	2231410	92	chr12	197164000	75	chr12	394
1905	scaffold447	387592	93	chr12	30193236	76	chr12	29
1906	scaffold3773	25967	94	chr12	2362246	77	chr12	5
1907	scaffold3167	649774	95	chr12	56637473	78	chr12	85
1908	scaffold1278	3250309	96	chr12	279798068	79	chr12	441
1909	scaffold1696	1266821	97	chr12	109007215	80	chr12	152
1910	scaffold1823	1286247	98	chr12	110500474	81	chr12	130
1911	scaffold1893	1520723	99	chr12	122303617	82	chr12	173
1912	scaffold1570	350857	100	chr12	28911986	83	chr12	72
1913	scaffold3660	395898	101	chr12	33938638	84	chr12	59
1914	scaffold3077	48168	102	chr12	4044365	85	chr12	5
1915	scaffold3158	15072	103	chr12	2391
1916	scaffold3582	17381	104	chr12	17428
1917	scaffold2443	11043	105	chr12	72892
1918	scaffold207	3906501	1	chr13	339785160	2	chr13	488
1919	scaffold1086	160385	2	chr13	5569051	2	chr25	1					1
1920	scaffold1857	258771	3	chr13	11114410	3	chr13	7
1921	scaffold1345	1580499	4	chr13	123349641	4	chr13	141
1922	scaffold18	734630	5	chr13	43071842	5	chr13	74
1923	scaffold14	1040528	6	chr13	77760628	6	chr13	132
1924	scaffold3892	375000	7	chr13	21003931	7	chr13	54
1925	scaffold1047	1001086	8	chr13	72475450	8	chr13	71
1926	scaffold311	1443789	9	chr13	99628945	9	chr13	140
1927	scaffold2115	102948	10	chr13	8894889	10	chr13	16
1928	scaffold1449	1000940	11	chr13	82302565	11	chr13	127
1929	scaffold2082	2082036	12	chr13	92525370	12	chr13	173
1930	scaffold2743	350892	13	chr13	29109602	13	chr13	33
1931	scaffold664	3808272	14	chr13	324085951	14	chr13	442	chr3	22
1932	scaffold2983	47689	15	chr13	306015
1933	scaffold2213	1366325	16	chr13	122259465	15	chr13	230
1934	scaffold2031	98426	17	chr13	40788
1935	scaffold2619	178153	18	chr13	10681485	16	chr13	9
1936	scaffold1163	750456	19	chr13	61475592	17	chr13	99
1937	scaffold2517	445891	20	chr13	38309799	18	chr13	36
1938	scaffold1017	994111	21	chr13	87655606	19	chr13	171
1939	scaffold1343	1027267	22	chr13	66619509	20	chr13	107
1940	scaffold5844	14301	23	chr13	2130
1941	scaffold5063	15031	24	chr13	175474
1942	scaffold1409	18137	25	chr13	83464	21	chr13	1
1943	scaffold3255	53282	26	chr13	2093259	22	chr13	3
1944	scaffold2222	29826	27	chr13	18783
1945	scaffold2814	364279	28	chr13	30459832	23	chr13	103
1946	scaffold3860	13118	29	chr13	114523	24	chr13	1
1947	scaffold3134	260018	30	chr13	1106869	25	chr13	1
1948	scaffold5795	21783	31	chr13	1971552
1949	scaffold4979	26573	32	chr13	122595
1950	scaffold314	2012062	33	chr13	173636728	26	chr13	353
1951	scaffold5746	83071	34	chr13	7411925	27	chr13	12
1952	scaffold805	534089	35	chr13	46359191	28	chr13	58
1953	scaffold1141	1660863	36	chr13	127046522	29	chr13	263
1954	scaffold325	1100697	37	chr13	385948
1955	scaffold1342	2398888	38	chr13	200522866	30	chr13	306
1956	scaffold2022	570115	39	chr13	50069553	31	chr13	91
1957	scaffold5436	35020	40	chr13	2671927	32	chr13	13
1958	scaffold2714	1443200	41	chr13	112991083	33	chr13	206
1959	scaffold2141	232580	42	chr13	19572821	34	chr13	27
1960	scaffold716	1666268	43	chr13	141981952	35	chr13	231
1961	scaffold3432	824071	44	chr13	65275004	36	chr13	101
1962	scaffold2157	84983	45	chr13	7035303	37	chr13	16
1963	scaffold2210	764423	46	chr13	65264812	38	chr13	118
1964	scaffold442	2525161	47	chr13	210643484	39	chr13	327
1965	scaffold2967	138596	48	chr13	10648780	40	chr13	12
1966	scaffold1921	583850	49	chr13	50427748	41	chr13	57
1967	scaffold2625	33388	50	chr13	83450
1968	scaffold3059	23453	51	chr13	1135793
1969	scaffold188	3864557	52	chr13	311149233	42	chr13	461
1970	scaffold3392	158145	53	chr13	5469944
1971	scaffold1313	3434341	54	chr13	285938490	43	chr13	337
1972	scaffold2248	610505	55	chr13	53536874	44	chr13	62
1973	scaffold344	2398191	56	chr13	184806524	45	chr13	227
1974	scaffold4273	33082	57	chr13	72831
1975	scaffold4307	46810	58	chr13	3580419	46	chr13	2
1976	scaffold1584	42410	59	chr13	2017291
1977	scaffold1457	456799	60	chr13	37987428	47	chr13	20
1978	scaffold1312	221989	61	chr13	18671540	48	chr13	26
1979	scaffold616	2197997	62	chr13	183864865	49	chr13	372
1980	scaffold1846	643549	63	chr13	55879089	50	chr13	66
1981	scaffold5166	286788	64	chr13	25850178	51	chr13	102
1982	scaffold4496	95024	65	chr13	8798197	52	chr13	38
1983	scaffold4092	90087	66	chr13	7972001	53	chr13	9
1984	scaffold690	703740	67	chr13	55746669	54	chr13	178
1985	scaffold3835	310004	68	chr13	28214448	55	chr13	63
1986	scaffold5993	127278	69	chr13	11583612	56	chr13	32
1987	scaffold301	905788	70	chr13	67145983	57	chr13	181
1988	scaffold3746	1089190	71	chr13	91374623	58	chr13	189
1989	scaffold1551	395569	72	chr13	29605263	59	chr13	90
1990	scaffold86	4657890	73	chr13	404694266	60	chr13	812
1991	scaffold1699	292006	74	chr13	21076847	61	chr13	43
1992	scaffold1273	1089819	75	chr13	88722350	62	chr13	256
1993	scaffold1256	767802	76	chr13	68395768	63	chr13	202
1994	scaffold794	2484125	77	chr13	213430116	64	chr13	526
1995	scaffold3728	211358	78	chr13	17438960	65	chr13	29
1996	scaffold1255	741406	79	chr13	57527531	66	chr13	116
1997	scaffold261	2934720	80	chr13	250923575	67	chr13	514
1998	scaffold2348	226475	81	chr13	19641811	68	chr13	34
1999	scaffold3210	213250	82	chr13	17042784	69	chr13	55
[truncated: 1,551 more rows]
